# Supplementary material for: 3-(4-Bromo­phenyl­sulfin­yl)-5-cyclo­hexyl-2-methyl-1-benzofuran
Source: Acta Crystallogr Sect E Struct Rep Online. 2011 Dec 21;68(Pt 1):o205. doi: 10.1107/S1600536811054158 (PMC3254539; doi:10.1107/S1600536811054158)
Supplement: Supplementary file 1 [file e-68-0o205-sup1.cif]

##############################################################################
#                                                                            #
# This CIF contains the data in a paper accepted for publication in          #
# Acta Crystallographica Section E. It conforms to the requirements of       #
# Notes for Authors for Acta Crystallographica Section E, and has been       #
# peer reviewed under the auspices of the IUCr Commission on Journals.       #
#                                                                            #
# Full details of the Crystallographic Information File format               #
# are given in the paper "The Crystallographic Information File (CIF):       #
# a New Standard Archive File for Crystallography" by S. R. Hall, F. H.      #
# Allen and I. D. Brown [Acta Cryst. (1991), A47, 655-685].                  #
#                                                                            #
# The current version of the core CIF dictionary is obtainable from          #
# ftp://ftp.iucr.org/pub/cif_core.dic.                                       #
#                                                                            #
# Software is freely available for graphical display of the structure(s)     #
# in this CIF. For information consult the CIF software page                 #
# http://www.iucr.org/resources/cif/software.                                #
#                                                                            #
# This file may be used for bona fide research purposes within the           #
# scientific community so long as proper attribution is given to the journal # 
# article from which it was obtained.                                        #
#                                                                            #
##############################################################################
data_global
_audit_creation_method     'form.cif (version 2.0)'
_journal_data_validation_number     ?
_journal_date_recd_electronic     2011-12-14
_journal_date_accepted     2011-12-15
_journal_name_full     'Acta Crystallographica, Section E'
_journal_year     2012
_journal_volume     68
_journal_issue      1
_journal_page_first     o205
_journal_page_last     o205
_journal_paper_category     QO
_journal_paper_doi     10.1107/S1600536811054158
_journal_coeditor_code     FF2048
_publ_contact_author_name     'Prof. Uk Lee'
_publ_contact_author_address
;
Department of Chemistry, Pukyong National University, 599-1 Daeyeon 3-dong
Nam-gu, Busan 608-737, Republic of Korea
;
_publ_contact_author_email     'uklee@pknu.ac.kr'
_publ_contact_author_fax     '+82-51-629-5583'
_publ_contact_author_phone     '+82-51-629-5596'
_publ_section_title
;
3-(4-Bromophenylsulfinyl)-5-cyclohexyl-2-methyl-1-benzofuran
;
loop_
    _publ_author_name
    _publ_author_address
    'Choi, Hong Dae'
;
 Department of Chemistry, Dongeui University, San 24 Kaya-dong Busanjin-gu,
 Busan 614-714, Republic of Korea
;
    'Seo, Pil Ja'
;
 Department of Chemistry, Dongeui University, San 24 Kaya-dong Busanjin-gu,
 Busan 614-714, Republic of Korea
;
    'Lee, Uk'
;
 Department of Chemistry, Pukyong National University, 599-1 Daeyeon 3-dong
 Nam-gu, Busan 608-737, Republic of Korea
;
data_I
_chemical_name_systematic
;
3-(4-Bromophenylsulfinyl)-5-cyclohexyl-2-methyl-1-benzofuran
;
_chemical_name_common     ?
_chemical_formula_moiety     'C21 H21 Br O2 S'
_chemical_formula_sum     'C21 H21 Br O2 S'
_chemical_formula_iupac     'C21 H21 Br O2 S'
_chemical_formula_weight     417.35
_chemical_melting_point     ?
_symmetry_cell_setting     monoclinic
_symmetry_space_group_name_H-M     'P 21/c'
_symmetry_space_group_name_Hall     '-P 2ybc'
loop_
    _symmetry_equiv_pos_as_xyz
    'x, y, z'
    '-x, y+1/2, -z+1/2'
    '-x, -y, -z'
    'x, -y-1/2, z-1/2'
_cell_length_a     16.7340(4)
_cell_length_b     8.8290(2)
_cell_length_c     13.0178(3)
_cell_angle_alpha     90.00
_cell_angle_beta     105.1970(10)
_cell_angle_gamma     90.00
_cell_volume     1856.05(7)
_cell_formula_units_Z     4
_cell_measurement_reflns_used     6823
_cell_measurement_theta_min     2.52
_cell_measurement_theta_max     25.90
_cell_measurement_temperature     173(2)
_exptl_crystal_description     'block'
_exptl_crystal_colour     'colourless'
_exptl_crystal_size_max     0.25
_exptl_crystal_size_mid     0.23
_exptl_crystal_size_min     0.11
_exptl_crystal_density_diffrn     1.494
_exptl_crystal_density_meas     ?
_exptl_crystal_density_method     'not measured'
_exptl_crystal_F_000     856
_exptl_absorpt_coefficient_mu     2.339
_exptl_absorpt_correction_type     multi-scan
_exptl_absorpt_process_details     '(SADABS; Bruker, 2009)'
_exptl_absorpt_correction_T_min     0.5607
_exptl_absorpt_correction_T_max     0.7457
_exptl_special_details     ?
_diffrn_ambient_temperature     173(2)
_diffrn_radiation_type     MoK\a
_diffrn_radiation_wavelength     0.71073
_diffrn_radiation_source     'rotating anode'
_diffrn_radiation_monochromator     'graphite multilayer'
_diffrn_measurement_device_type     'Bruker SMART APEXII CCD'
_diffrn_measurement_method     '\f and \w scans'
_diffrn_detector_area_resol_mean     10.0
_diffrn_reflns_number     17836
_diffrn_reflns_av_R_equivalents     0.0393
_diffrn_reflns_av_sigmaI/netI     0.0380
_diffrn_reflns_theta_min     1.26
_diffrn_reflns_theta_max     28.43
_diffrn_reflns_theta_full     28.43
_diffrn_measured_fraction_theta_max     0.995
_diffrn_measured_fraction_theta_full     0.995
_diffrn_reflns_limit_h_min     -21
_diffrn_reflns_limit_h_max     22
_diffrn_reflns_limit_k_min     -9
_diffrn_reflns_limit_k_max     11
_diffrn_reflns_limit_l_min     -17
_diffrn_reflns_limit_l_max     15
_diffrn_standards_number     0
_diffrn_standards_interval_count     ?
_diffrn_standards_interval_time     ?
_diffrn_standards_decay_%     ?
_refine_special_details
;
 Refinement of F^2^ against ALL reflections.  The weighted R-factor wR and
 goodness of fit S are based on F^2^, conventional R-factors R are based
 on F, with F set to zero for negative F^2^. The threshold expression of
 F^2^ > 2sigma(F^2^) is used only for calculating R-factors(gt) etc. and is
 not relevant to the choice of reflections for refinement.  R-factors based
 on F^2^ are statistically about twice as large as those based on F, and R-
 factors based on ALL data will be even larger.
;
_reflns_number_total     4653
_reflns_number_gt     3467
_reflns_threshold_expression     I>2\s(I)
_refine_ls_structure_factor_coef     Fsqd
_refine_ls_matrix_type     full
_refine_ls_R_factor_all     0.0582
_refine_ls_R_factor_gt     0.0374
_refine_ls_wR_factor_gt     0.0886
_refine_ls_wR_factor_ref     0.0973
_refine_ls_goodness_of_fit_ref     1.043
_refine_ls_restrained_S_all     1.043
_refine_ls_number_reflns     4653
_refine_ls_number_parameters     227
_refine_ls_number_restraints     0
_refine_ls_hydrogen_treatment     constr
_refine_ls_weighting_scheme     calc
_refine_ls_weighting_details
         'calc w=1/[\s^2^(Fo^2^)+(0.0422P)^2^+0.7692P] where P=(Fo^2^+2Fc^2^)/3'
_atom_sites_solution_hydrogens     difmap
_atom_sites_solution_primary     direct
_atom_sites_solution_secondary     difmap
_refine_ls_shift/su_max     0.001
_refine_ls_shift/su_mean     0.000
_refine_diff_density_max     0.516
_refine_diff_density_min     -0.606
_refine_ls_extinction_method     none
_refine_ls_extinction_coef     ?
loop_
    _atom_type_symbol
    _atom_type_description
    _atom_type_scat_dispersion_real
    _atom_type_scat_dispersion_imag
    _atom_type_scat_source
    'C' 'C' 0.0033 0.0016
                         'International Tables Vol C Tables 4.2.6.8 and 6.1.1.4'
    'H' 'H' 0.0000 0.0000
                         'International Tables Vol C Tables 4.2.6.8 and 6.1.1.4'
    'O' 'O' 0.0106 0.0060
                         'International Tables Vol C Tables 4.2.6.8 and 6.1.1.4'
    'S' 'S' 0.1246 0.1234
                         'International Tables Vol C Tables 4.2.6.8 and 6.1.1.4'
    'Br' 'Br' -0.2901 2.4595
                         'International Tables Vol C Tables 4.2.6.8 and 6.1.1.4'
_computing_data_collection     '<i>APEX2</i> (Bruker, 2009)'
_computing_cell_refinement     '<i>SAINT</i> (Bruker, 2009)'
_computing_data_reduction     '<i>SAINT</i> (Bruker, 2009)'
_computing_structure_solution     '<i>SHELXS97</i> (Sheldrick, 2008)'
_computing_structure_refinement     '<i>SHELXL97</i> (Sheldrick, 2008)'
_computing_molecular_graphics
        '<i>ORTEP-3</i> (Farrugia, 1997) and <i>DIAMOND</i> (Brandenburg, 1998)'
_computing_publication_material     '<i>SHELXL97</i> (Sheldrick, 2008)'
loop_
    _atom_site_type_symbol
    _atom_site_label
    _atom_site_fract_x
    _atom_site_fract_y
    _atom_site_fract_z
    _atom_site_U_iso_or_equiv
    _atom_site_adp_type
    _atom_site_calc_flag
    _atom_site_refinement_flags
    _atom_site_occupancy
    _atom_site_symmetry_multiplicity
    _atom_site_disorder_assembly
    _atom_site_disorder_group
    Br Br1 0.468766(17) 0.59993(4) 0.30483(2) 0.06137(12) Uani d . 1 2 . .
    S S1 0.13569(3) 0.72783(5) 0.44840(4) 0.03017(13) Uani d . 1 2 . .
    O O1 0.03213(8) 0.32472(16) 0.40283(11) 0.0312(3) Uani d . 1 2 . .
    O O2 0.15901(10) 0.78663(16) 0.55882(12) 0.0384(4) Uani d . 1 2 . .
    C C1 0.10321(12) 0.5392(2) 0.45372(15) 0.0259(4) Uani d . 1 2 . .
    C C2 0.13294(12) 0.4289(2) 0.53755(16) 0.0246(4) Uani d . 1 2 . .
    C C3 0.19099(12) 0.4260(2) 0.63618(16) 0.0253(4) Uani d . 1 2 . .
    H H3 0.2228 0.5135 0.6625 0.030 Uiso calc R 1 2 . .
    C C4 0.20162(12) 0.2931(2) 0.69560(16) 0.0267(4) Uani d . 1 2 . .
    C C5 0.15359(13) 0.1661(2) 0.65496(18) 0.0328(5) Uani d . 1 2 . .
    H H5 0.1613 0.0759 0.6962 0.039 Uiso calc R 1 2 . .
    C C6 0.09542(13) 0.1663(2) 0.55754(18) 0.0335(5) Uani d . 1 2 . .
    H H6 0.0635 0.0790 0.5309 0.040 Uiso calc R 1 2 . .
    C C7 0.08631(12) 0.2995(2) 0.50145(16) 0.0279(4) Uani d . 1 2 . .
    C C8 0.04359(12) 0.4725(2) 0.37654(16) 0.0285(4) Uani d . 1 2 . .
    C C9 0.26423(12) 0.2852(2) 0.80359(16) 0.0287(4) Uani d . 1 2 . .
    H H9 0.2630 0.1795 0.8308 0.034 Uiso calc R 1 2 . .
    C C10 0.35211(13) 0.3162(3) 0.79681(18) 0.0404(5) Uani d . 1 2 . .
    H H10A 0.3547 0.4182 0.7663 0.048 Uiso calc R 1 2 . .
    H H10B 0.3675 0.2412 0.7487 0.048 Uiso calc R 1 2 . .
    C C11 0.41427(14) 0.3071(3) 0.90723(19) 0.0435(6) Uani d . 1 2 . .
    H H11A 0.4164 0.2018 0.9340 0.052 Uiso calc R 1 2 . .
    H H11B 0.4702 0.3341 0.9008 0.052 Uiso calc R 1 2 . .
    C C12 0.39071(16) 0.4119(3) 0.9856(2) 0.0460(6) Uani d . 1 2 . .
    H H12A 0.3950 0.5181 0.9633 0.055 Uiso calc R 1 2 . .
    H H12B 0.4298 0.3982 1.0566 0.055 Uiso calc R 1 2 . .
    C C13 0.30362(16) 0.3820(3) 0.99321(19) 0.0480(6) Uani d . 1 2 . .
    H H13A 0.2887 0.4573 1.0414 0.058 Uiso calc R 1 1 . .
    H H13B 0.3009 0.2801 1.0238 0.058 Uiso calc R 1 2 . .
    C C14 0.24169(15) 0.3912(3) 0.88407(19) 0.0409(5) Uani d . 1 2 . .
    H H14A 0.1859 0.3648 0.8911 0.049 Uiso calc R 1 2 . .
    H H14B 0.2397 0.4966 0.8575 0.049 Uiso calc R 1 2 . .
    C C15 -0.00823(13) 0.5249(3) 0.27284(17) 0.0374(5) Uani d . 1 2 . .
    H H15A -0.0039 0.6352 0.2681 0.056 Uiso calc R 1 2 . .
    H H15B -0.0660 0.4967 0.2660 0.056 Uiso calc R 1 2 . .
    H H15C 0.0108 0.4774 0.2154 0.056 Uiso calc R 1 2 . .
    C C16 0.22978(13) 0.6877(2) 0.41199(15) 0.0275(4) Uani d . 1 2 . .
    C C17 0.22676(14) 0.6868(2) 0.30470(16) 0.0320(5) Uani d . 1 2 . .
    H H17 0.1759 0.7059 0.2532 0.038 Uiso calc R 1 2 . .
    C C18 0.29773(15) 0.6579(2) 0.27262(17) 0.0358(5) Uani d . 1 2 . .
    H H18 0.2960 0.6548 0.1991 0.043 Uiso calc R 1 2 . .
    C C19 0.37075(15) 0.6337(3) 0.34865(19) 0.0374(5) Uani d . 1 2 . .
    C C20 0.37513(14) 0.6356(3) 0.45633(19) 0.0388(5) Uani d . 1 2 . .
    H H20 0.4263 0.6186 0.5076 0.047 Uiso calc R 1 2 . .
    C C21 0.30379(13) 0.6628(2) 0.48822(17) 0.0337(5) Uani d . 1 2 . .
    H H21 0.3055 0.6644 0.5617 0.040 Uiso calc R 1 2 . .
loop_
    _atom_site_aniso_label
    _atom_site_aniso_U_11
    _atom_site_aniso_U_22
    _atom_site_aniso_U_33
    _atom_site_aniso_U_12
    _atom_site_aniso_U_13
    _atom_site_aniso_U_23
    Br1 0.04820(18) 0.0874(2) 0.0565(2) -0.00961(14) 0.02786(14) -0.00300(14)
    S1 0.0388(3) 0.0241(2) 0.0259(3) 0.0038(2) 0.0053(2) 0.0013(2)
    O1 0.0262(7) 0.0341(8) 0.0312(8) -0.0033(6) 0.0036(6) -0.0058(6)
    O2 0.0513(9) 0.0334(8) 0.0294(8) -0.0014(7) 0.0086(7) -0.0065(6)
    C1 0.0268(10) 0.0256(10) 0.0244(10) 0.0022(8) 0.0050(8) -0.0019(8)
    C2 0.0238(9) 0.0232(9) 0.0277(10) 0.0023(7) 0.0083(8) -0.0011(8)
    C3 0.0250(10) 0.0229(9) 0.0278(10) -0.0009(7) 0.0068(8) -0.0013(8)
    C4 0.0245(9) 0.0268(10) 0.0295(11) 0.0028(8) 0.0079(8) 0.0023(8)
    C5 0.0322(11) 0.0257(10) 0.0412(13) 0.0000(8) 0.0110(9) 0.0056(9)
    C6 0.0292(11) 0.0263(10) 0.0445(13) -0.0068(8) 0.0089(9) -0.0030(9)
    C7 0.0215(9) 0.0319(11) 0.0302(11) -0.0005(8) 0.0065(8) -0.0048(8)
    C8 0.0260(10) 0.0318(10) 0.0286(11) 0.0031(8) 0.0085(8) -0.0037(8)
    C9 0.0278(10) 0.0243(10) 0.0323(11) 0.0014(8) 0.0051(8) 0.0069(8)
    C10 0.0278(11) 0.0626(15) 0.0306(12) 0.0051(10) 0.0074(9) 0.0004(11)
    C11 0.0280(11) 0.0610(16) 0.0385(13) 0.0035(11) 0.0034(10) 0.0069(11)
    C12 0.0514(15) 0.0446(14) 0.0345(13) -0.0050(11) -0.0023(11) 0.0016(10)
    C13 0.0556(16) 0.0619(16) 0.0264(12) 0.0096(12) 0.0105(11) 0.0013(11)
    C14 0.0390(13) 0.0524(14) 0.0341(13) 0.0105(10) 0.0145(10) 0.0074(10)
    C15 0.0310(11) 0.0516(14) 0.0268(11) 0.0063(10) 0.0022(9) -0.0037(10)
    C16 0.0378(11) 0.0208(9) 0.0232(10) -0.0040(8) 0.0067(9) 0.0006(7)
    C17 0.0428(12) 0.0264(10) 0.0238(10) -0.0037(9) 0.0033(9) 0.0026(8)
    C18 0.0509(14) 0.0330(11) 0.0247(11) -0.0086(10) 0.0120(10) 0.0007(9)
    C19 0.0391(12) 0.0377(12) 0.0382(13) -0.0088(10) 0.0151(10) -0.0013(10)
    C20 0.0341(12) 0.0480(13) 0.0311(12) -0.0070(10) 0.0026(9) -0.0006(10)
    C21 0.0403(12) 0.0374(11) 0.0212(10) -0.0064(9) 0.0040(9) -0.0003(9)
_geom_special_details
;
 All esds (except the esd in the dihedral angle between two l.s. planes)
 are estimated using the full covariance matrix.  The cell esds are taken
 into account individually in the estimation of esds in distances, angles
 and torsion angles; correlations between esds in cell parameters are only
 used when they are defined by crystal symmetry.  An approximate (isotropic)
 treatment of cell esds is used for estimating esds involving l.s. planes.
;
loop_
    _geom_bond_atom_site_label_1
    _geom_bond_atom_site_label_2
    _geom_bond_site_symmetry_2
    _geom_bond_distance
    _geom_bond_publ_flag
    Br1 C19 . 1.896(2) ?
    S1 O2 . 1.4812(15) ?
    S1 C1 . 1.759(2) ?
    S1 C16 . 1.795(2) ?
    O1 C8 . 1.375(3) ?
    O1 C7 . 1.382(2) ?
    C1 C8 . 1.351(3) ?
    C1 C2 . 1.450(3) ?
    C2 C3 . 1.392(3) ?
    C2 C7 . 1.394(3) ?
    C3 C4 . 1.391(3) ?
    C3 H3 . 0.9500 ?
    C4 C5 . 1.400(3) ?
    C4 C9 . 1.519(3) ?
    C5 C6 . 1.382(3) ?
    C5 H5 . 0.9500 ?
    C6 C7 . 1.372(3) ?
    C6 H6 . 0.9500 ?
    C8 C15 . 1.475(3) ?
    C9 C10 . 1.521(3) ?
    C9 C14 . 1.524(3) ?
    C9 H9 . 1.0000 ?
    C10 C11 . 1.540(3) ?
    C10 H10A . 0.9900 ?
    C10 H10B . 0.9900 ?
    C11 C12 . 1.505(4) ?
    C11 H11A . 0.9900 ?
    C11 H11B . 0.9900 ?
    C12 C13 . 1.510(4) ?
    C12 H12A . 0.9900 ?
    C12 H12B . 0.9900 ?
    C13 C14 . 1.525(3) ?
    C13 H13A . 0.9900 ?
    C13 H13B . 0.9900 ?
    C14 H14A . 0.9900 ?
    C14 H14B . 0.9900 ?
    C15 H15A . 0.9800 ?
    C15 H15B . 0.9800 ?
    C15 H15C . 0.9800 ?
    C16 C17 . 1.384(3) ?
    C16 C21 . 1.386(3) ?
    C17 C18 . 1.382(3) ?
    C17 H17 . 0.9500 ?
    C18 C19 . 1.373(3) ?
    C18 H18 . 0.9500 ?
    C19 C20 . 1.384(3) ?
    C20 C21 . 1.384(3) ?
    C20 H20 . 0.9500 ?
    C21 H21 . 0.9500 ?
loop_
    _geom_angle_atom_site_label_1
    _geom_angle_atom_site_label_2
    _geom_angle_atom_site_label_3
    _geom_angle_site_symmetry_1
    _geom_angle_site_symmetry_3
    _geom_angle
    _geom_angle_publ_flag
    O2 S1 C1 . . 107.40(9) ?
    O2 S1 C16 . . 107.42(9) ?
    C1 S1 C16 . . 97.18(9) ?
    C8 O1 C7 . . 106.49(15) ?
    C8 C1 C2 . . 107.95(17) ?
    C8 C1 S1 . . 123.96(16) ?
    C2 C1 S1 . . 128.09(15) ?
    C3 C2 C7 . . 119.31(18) ?
    C3 C2 C1 . . 136.49(18) ?
    C7 C2 C1 . . 104.20(17) ?
    C4 C3 C2 . . 119.01(18) ?
    C4 C3 H3 . . 120.5 ?
    C2 C3 H3 . . 120.5 ?
    C3 C4 C5 . . 119.23(18) ?
    C3 C4 C9 . . 120.69(17) ?
    C5 C4 C9 . . 120.08(17) ?
    C6 C5 C4 . . 122.86(19) ?
    C6 C5 H5 . . 118.6 ?
    C4 C5 H5 . . 118.6 ?
    C7 C6 C5 . . 116.29(19) ?
    C7 C6 H6 . . 121.9 ?
    C5 C6 H6 . . 121.9 ?
    C6 C7 O1 . . 125.95(18) ?
    C6 C7 C2 . . 123.30(19) ?
    O1 C7 C2 . . 110.74(17) ?
    C1 C8 O1 . . 110.62(17) ?
    C1 C8 C15 . . 133.38(19) ?
    O1 C8 C15 . . 115.99(17) ?
    C4 C9 C10 . . 112.38(17) ?
    C4 C9 C14 . . 111.90(17) ?
    C10 C9 C14 . . 110.29(18) ?
    C4 C9 H9 . . 107.3 ?
    C10 C9 H9 . . 107.3 ?
    C14 C9 H9 . . 107.3 ?
    C9 C10 C11 . . 111.30(18) ?
    C9 C10 H10A . . 109.4 ?
    C11 C10 H10A . . 109.4 ?
    C9 C10 H10B . . 109.4 ?
    C11 C10 H10B . . 109.4 ?
    H10A C10 H10B . . 108.0 ?
    C12 C11 C10 . . 111.59(19) ?
    C12 C11 H11A . . 109.3 ?
    C10 C11 H11A . . 109.3 ?
    C12 C11 H11B . . 109.3 ?
    C10 C11 H11B . . 109.3 ?
    H11A C11 H11B . . 108.0 ?
    C11 C12 C13 . . 111.4(2) ?
    C11 C12 H12A . . 109.3 ?
    C13 C12 H12A . . 109.3 ?
    C11 C12 H12B . . 109.3 ?
    C13 C12 H12B . . 109.3 ?
    H12A C12 H12B . . 108.0 ?
    C12 C13 C14 . . 111.2(2) ?
    C12 C13 H13A . . 109.4 ?
    C14 C13 H13A . . 109.4 ?
    C12 C13 H13B . . 109.4 ?
    C14 C13 H13B . . 109.4 ?
    H13A C13 H13B . . 108.0 ?
    C9 C14 C13 . . 112.17(19) ?
    C9 C14 H14A . . 109.2 ?
    C13 C14 H14A . . 109.2 ?
    C9 C14 H14B . . 109.2 ?
    C13 C14 H14B . . 109.2 ?
    H14A C14 H14B . . 107.9 ?
    C8 C15 H15A . . 109.5 ?
    C8 C15 H15B . . 109.5 ?
    H15A C15 H15B . . 109.5 ?
    C8 C15 H15C . . 109.5 ?
    H15A C15 H15C . . 109.5 ?
    H15B C15 H15C . . 109.5 ?
    C17 C16 C21 . . 120.7(2) ?
    C17 C16 S1 . . 117.72(16) ?
    C21 C16 S1 . . 121.55(16) ?
    C18 C17 C16 . . 119.9(2) ?
    C18 C17 H17 . . 120.0 ?
    C16 C17 H17 . . 120.0 ?
    C19 C18 C17 . . 118.9(2) ?
    C19 C18 H18 . . 120.5 ?
    C17 C18 H18 . . 120.5 ?
    C18 C19 C20 . . 121.9(2) ?
    C18 C19 Br1 . . 118.97(18) ?
    C20 C19 Br1 . . 119.09(18) ?
    C21 C20 C19 . . 119.0(2) ?
    C21 C20 H20 . . 120.5 ?
    C19 C20 H20 . . 120.5 ?
    C20 C21 C16 . . 119.5(2) ?
    C20 C21 H21 . . 120.3 ?
    C16 C21 H21 . . 120.3 ?
loop_
    _geom_torsion_atom_site_label_1
    _geom_torsion_atom_site_label_2
    _geom_torsion_atom_site_label_3
    _geom_torsion_atom_site_label_4
    _geom_torsion_site_symmetry_1
    _geom_torsion_site_symmetry_2
    _geom_torsion_site_symmetry_3
    _geom_torsion_site_symmetry_4
    _geom_torsion
    _geom_torsion_publ_flag
    O2 S1 C1 C8 . . . . 146.84(17) ?
    C16 S1 C1 C8 . . . . -102.33(18) ?
    O2 S1 C1 C2 . . . . -32.9(2) ?
    C16 S1 C1 C2 . . . . 77.98(19) ?
    C8 C1 C2 C3 . . . . -178.9(2) ?
    S1 C1 C2 C3 . . . . 0.8(4) ?
    C8 C1 C2 C7 . . . . 0.1(2) ?
    S1 C1 C2 C7 . . . . 179.79(15) ?
    C7 C2 C3 C4 . . . . 0.8(3) ?
    C1 C2 C3 C4 . . . . 179.7(2) ?
    C2 C3 C4 C5 . . . . -0.2(3) ?
    C2 C3 C4 C9 . . . . -179.96(17) ?
    C3 C4 C5 C6 . . . . 0.0(3) ?
    C9 C4 C5 C6 . . . . 179.74(19) ?
    C4 C5 C6 C7 . . . . -0.3(3) ?
    C5 C6 C7 O1 . . . . 179.92(18) ?
    C5 C6 C7 C2 . . . . 0.9(3) ?
    C8 O1 C7 C6 . . . . -179.9(2) ?
    C8 O1 C7 C2 . . . . -0.8(2) ?
    C3 C2 C7 C6 . . . . -1.2(3) ?
    C1 C2 C7 C6 . . . . 179.60(19) ?
    C3 C2 C7 O1 . . . . 179.69(17) ?
    C1 C2 C7 O1 . . . . 0.5(2) ?
    C2 C1 C8 O1 . . . . -0.6(2) ?
    S1 C1 C8 O1 . . . . 179.68(13) ?
    C2 C1 C8 C15 . . . . -179.2(2) ?
    S1 C1 C8 C15 . . . . 1.1(3) ?
    C7 O1 C8 C1 . . . . 0.9(2) ?
    C7 O1 C8 C15 . . . . 179.75(17) ?
    C3 C4 C9 C10 . . . . -60.3(2) ?
    C5 C4 C9 C10 . . . . 119.9(2) ?
    C3 C4 C9 C14 . . . . 64.4(2) ?
    C5 C4 C9 C14 . . . . -115.3(2) ?
    C4 C9 C10 C11 . . . . -179.87(18) ?
    C14 C9 C10 C11 . . . . 54.5(3) ?
    C9 C10 C11 C12 . . . . -55.4(3) ?
    C10 C11 C12 C13 . . . . 55.4(3) ?
    C11 C12 C13 C14 . . . . -55.1(3) ?
    C4 C9 C14 C13 . . . . 179.11(19) ?
    C10 C9 C14 C13 . . . . -55.0(3) ?
    C12 C13 C14 C9 . . . . 55.4(3) ?
    O2 S1 C16 C17 . . . . -156.18(15) ?
    C1 S1 C16 C17 . . . . 92.99(16) ?
    O2 S1 C16 C21 . . . . 21.95(19) ?
    C1 S1 C16 C21 . . . . -88.88(18) ?
    C21 C16 C17 C18 . . . . 1.2(3) ?
    S1 C16 C17 C18 . . . . 179.39(15) ?
    C16 C17 C18 C19 . . . . -1.4(3) ?
    C17 C18 C19 C20 . . . . 0.8(3) ?
    C17 C18 C19 Br1 . . . . -178.19(15) ?
    C18 C19 C20 C21 . . . . -0.1(3) ?
    Br1 C19 C20 C21 . . . . 178.94(17) ?
    C19 C20 C21 C16 . . . . -0.1(3) ?
    C17 C16 C21 C20 . . . . -0.5(3) ?
    S1 C16 C21 C20 . . . . -178.55(17) ?
loop_
    _geom_hbond_atom_site_label_D
    _geom_hbond_atom_site_label_H
    _geom_hbond_atom_site_label_A
    _geom_hbond_site_symmetry_A
    _geom_hbond_distance_DH
    _geom_hbond_distance_HA
    _geom_hbond_distance_DA
    _geom_hbond_angle_DHA
    C17 H17 O2 4_575 0.95 2.47 3.112(3) 124.7
    C15 H15B Cg2 3_566 0.98 3.06 3.532(3) 110.7
_iucr_refine_instructions_details
;
TITL 1142 IN P2(1)/C
CELL  0.71073 16.73400  8.82900 13.01780 90.00000 105.19700 90.00000
ZERR 4  0.00040  0.00020  0.00030  0.00000  0.00100  0.00000
LATT 1
SYMM -X, Y+ 0.50000, -Z+ 0.50000
SFAC C H O S BR
UNIT 84 84 8 4 4
TEMP -100
PLAN 30
FMAP 2
L.S. 15
ACTA
CONF
MPLA 6 C16 C17 C18 C19 C20 C21
MPLA 9 C1 C2 C3 C4 C5 C6 C7 O1 C8
MPLA 6 C9 C10 C11 C12 C13 C14
EQIV $1 x, 1.5-y, -0.5+z
HTAB C17 O2_$1
BOND
BOND $H
WGHT    0.042200    0.769200
FVAR       0.13949
BR1   5    0.468766    0.599932    0.304832    11.00000    0.04820    0.08741 =
         0.05646   -0.00300    0.02786   -0.00961
S1    4    0.135689    0.727833    0.448397    11.00000    0.03878    0.02405 =
         0.02589    0.00129    0.00531    0.00382
O1    3    0.032129    0.324718    0.402829    11.00000    0.02617    0.03408 =
         0.03122   -0.00582    0.00359   -0.00326
O2    3    0.159006    0.786629    0.558820    11.00000    0.05135    0.03341 =
         0.02942   -0.00652    0.00857   -0.00138
C1    1    0.103208    0.539169    0.453724    11.00000    0.02683    0.02558 =
         0.02444   -0.00186    0.00500    0.00221
C2    1    0.132941    0.428900    0.537553    11.00000    0.02383    0.02316 =
         0.02774   -0.00114    0.00829    0.00231
C3    1    0.190986    0.426017    0.636184    11.00000    0.02500    0.02294 =
         0.02781   -0.00126    0.00680   -0.00088
AFIX  43
H3    2    0.222844    0.513509    0.662497    11.00000   -1.20000
AFIX   0
C4    1    0.201624    0.293135    0.695600    11.00000    0.02451    0.02676 =
         0.02945    0.00227    0.00792    0.00284
C5    1    0.153586    0.166124    0.654963    11.00000    0.03219    0.02572 =
         0.04116    0.00558    0.01102   -0.00003
AFIX  43
H5    2    0.161330    0.075915    0.696175    11.00000   -1.20000
AFIX   0
C6    1    0.095417    0.166289    0.557543    11.00000    0.02925    0.02634 =
         0.04447   -0.00297    0.00893   -0.00680
AFIX  43
H6    2    0.063499    0.078996    0.530890    11.00000   -1.20000
AFIX   0
C7    1    0.086311    0.299485    0.501448    11.00000    0.02151    0.03191 =
         0.03016   -0.00481    0.00655   -0.00055
C8    1    0.043593    0.472524    0.376537    11.00000    0.02596    0.03180 =
         0.02859   -0.00373    0.00847    0.00307
C9    1    0.264228    0.285207    0.803590    11.00000    0.02783    0.02429 =
         0.03232    0.00691    0.00512    0.00140
AFIX  13
H9    2    0.263024    0.179540    0.830802    11.00000   -1.20000
AFIX   0
C10   1    0.352105    0.316176    0.796807    11.00000    0.02777    0.06257 =
         0.03060    0.00037    0.00736    0.00515
AFIX  23
H10A  2    0.354710    0.418224    0.766334    11.00000   -1.20000
H10B  2    0.367456    0.241227    0.748716    11.00000   -1.20000
AFIX   0
C11   1    0.414267    0.307069    0.907233    11.00000    0.02796    0.06104 =
         0.03847    0.00689    0.00336    0.00353
AFIX  23
H11A  2    0.416382    0.201791    0.933991    11.00000   -1.20000
H11B  2    0.470174    0.334058    0.900801    11.00000   -1.20000
AFIX   0
C12   1    0.390708    0.411934    0.985619    11.00000    0.05139    0.04458 =
         0.03449    0.00162   -0.00234   -0.00496
AFIX  23
H12A  2    0.395024    0.518136    0.963266    11.00000   -1.20000
H12B  2    0.429835    0.398245    1.056609    11.00000   -1.20000
AFIX   0
C13   1    0.303617    0.381995    0.993208    11.00000    0.05563    0.06191 =
         0.02635    0.00128    0.01050    0.00963
AFIX  23
H13A  2    0.288705    0.457264    1.041431    11.00000   -1.20000
H13B  2    0.300927    0.280074    1.023830    11.00000   -1.20000
AFIX   0
C14   1    0.241692    0.391227    0.884074    11.00000    0.03896    0.05240 =
         0.03414    0.00740    0.01446    0.01051
AFIX  23
H14A  2    0.185869    0.364833    0.891102    11.00000   -1.20000
H14B  2    0.239681    0.496579    0.857476    11.00000   -1.20000
AFIX   0
C15   1   -0.008233    0.524864    0.272837    11.00000    0.03096    0.05159 =
         0.02680   -0.00370    0.00224    0.00630
AFIX 137
H15A  2   -0.003916    0.635209    0.268145    11.00000   -1.50000
H15B  2   -0.066046    0.496746    0.266013    11.00000   -1.50000
H15C  2    0.010817    0.477423    0.215432    11.00000   -1.50000
AFIX   0
C16   1    0.229784    0.687712    0.411989    11.00000    0.03778    0.02085 =
         0.02325    0.00055    0.00670   -0.00405
C17   1    0.226758    0.686753    0.304697    11.00000    0.04283    0.02640 =
         0.02375    0.00265    0.00326   -0.00374
AFIX  43
H17   2    0.175947    0.705927    0.253172    11.00000   -1.20000
AFIX   0
C18   1    0.297731    0.657875    0.272618    11.00000    0.05089    0.03296 =
         0.02465    0.00070    0.01199   -0.00863
AFIX  43
H18   2    0.296008    0.654780    0.199121    11.00000   -1.20000
AFIX   0
C19   1    0.370751    0.633736    0.348646    11.00000    0.03914    0.03766 =
         0.03817   -0.00132    0.01513   -0.00877
C20   1    0.375128    0.635643    0.456328    11.00000    0.03407    0.04799 =
         0.03105   -0.00058    0.00259   -0.00697
AFIX  43
H20   2    0.426347    0.618554    0.507562    11.00000   -1.20000
AFIX   0
C21   1    0.303788    0.662812    0.488217    11.00000    0.04028    0.03736 =
         0.02118   -0.00031    0.00402   -0.00636
AFIX  43
H21   2    0.305504    0.664390    0.561733    11.00000   -1.20000
HKLF 4
REM  1142 IN P2(1)/C
REM R1 =  0.0374 for   3467 Fo > 4sig(Fo)  and  0.0582 for all   4653 data
REM    227 parameters refined using      0 restraints
END
WGHT      0.0422      0.7692
REM Highest difference peak  0.516,  deepest hole -0.606,  1-sigma level  0.064
Q1    1   0.4482  0.6707  0.2660  11.00000  0.05    0.52
Q2    1   0.1000  0.8208  0.4038  11.00000  0.05    0.37
Q3    1   0.2332  0.2798  0.7431  11.00000  0.05    0.31
Q4    1   0.1668  0.7313  0.5108  11.00000  0.05    0.30
Q5    1   0.1904  0.6959  0.4313  11.00000  0.05    0.27
Q6    1   0.1242  0.3476  0.5026  11.00000  0.05    0.25
Q7    1   0.4455  0.0879  0.9383  11.00000  0.05    0.25
Q8    1   0.1573  0.2528  0.6915  11.00000  0.05    0.24
Q9    1   0.2078  0.3365  0.6591  11.00000  0.05    0.24
Q10   1   0.1163  0.6204  0.4582  11.00000  0.05    0.23
Q11   1   0.4711  0.1135  0.8783  11.00000  0.05    0.23
Q12   1   0.1905  0.2335  0.6651  11.00000  0.05    0.22
Q13   1   0.2004  0.6741  0.2803  11.00000  0.05    0.21
Q14   1   0.2319  0.6771  0.3613  11.00000  0.05    0.21
Q15   1   0.0507  0.4008  0.3843  11.00000  0.05    0.20
Q16   1  -0.0368  0.5950  0.2939  11.00000  0.05    0.20
Q17   1   0.2630  0.8163  0.5609  11.00000  0.05    0.20
Q18   1   0.1670  0.4128  0.5684  11.00000  0.05    0.20
Q19   1   0.3797  0.3119  0.8465  11.00000  0.05    0.20
Q20   1   0.0829  0.2413  0.5520  11.00000  0.05    0.20
Q21   1   0.1508  0.7447  0.2587  11.00000  0.05    0.20
Q22   1   0.0300  0.5849  0.2534  11.00000  0.05    0.19
Q23   1   0.0661  0.3020  0.4566  11.00000  0.05    0.19
Q24   1   0.1370  0.1675  0.5869  11.00000  0.05    0.19
Q25   1   0.2133  0.4565  0.6410  11.00000  0.05    0.19
Q26   1   0.1424  0.0487  0.7556  11.00000  0.05    0.18
Q27   1   0.2568  0.6527  0.2856  11.00000  0.05    0.18
Q28   1   0.4933  0.5998  0.5803  11.00000  0.05    0.18
Q29   1   0.3666  0.6148  0.8030  11.00000  0.05    0.18
Q30   1   0.2072  0.7967  0.5253  11.00000  0.05    0.18
;
