# Supplementary material for: 3-(4-Bromo­phenyl­sulfin­yl)-5-cyclo­hexyl-2-methyl-1-benzofuran
Source: Acta Crystallogr Sect E Struct Rep Online. 2011 Dec 21;68(Pt 1):o205. doi: 10.1107/S1600536811054158 (PMC3254539; doi:10.1107/S1600536811054158)
Supplement: Supplementary file 2 [file e-68-0o205-Isup2.hkl]

# 
# h,k,l, Fc-squared, Fo-squared, sigma(Fo-squared) and status flag 
# 
data_I
_shelx_title ' 1142 IN P2(1)/C' 
_shelx_refln_list_code          4 
_shelx_F_calc_maximum      241.00 
_exptl_crystal_F_000       856.00 
_reflns_d_resolution_high  0.7464 
 
loop_ 
 _symmetry_equiv_pos_as_xyz 
 'x, y, z' 
 '-x, y+1/2, -z+1/2' 
 '-x, -y, -z' 
 'x, -y-1/2, z-1/2' 
 
_cell_length_a    16.7340 
_cell_length_b     8.8290 
_cell_length_c    13.0178 
_cell_angle_alpha  90.000 
_cell_angle_beta  105.197 
_cell_angle_gamma  90.000 
 
_shelx_F_squared_multiplier     1.000 
 
loop_ 
 _refln_index_h 
 _refln_index_k 
 _refln_index_l 
 _refln_F_squared_calc 
 _refln_F_squared_meas 
 _refln_F_squared_sigma 
 _refln_observed_status 
   1   0   0       98.67      122.76     10.40 o 
   2   0   0      199.70      201.28      4.33 o 
   3   0   0     9988.43    10215.37    183.38 o 
   4   0   0       68.19       54.07      2.28 o 
   5   0   0     1193.69     1158.43     24.16 o 
   6   0   0     2211.61     1979.82     40.43 o 
   7   0   0      561.33      550.77     12.78 o 
   8   0   0     2237.28     2255.40     46.67 o 
   9   0   0       77.08      121.40     12.24 o 
  10   0   0      619.52      666.28     23.10 o 
  11   0   0       50.83       79.15      5.25 o 
  12   0   0     3639.87     3885.52     90.96 o 
  13   0   0     2657.72     2615.58     65.50 o 
  14   0   0      551.49      590.61     20.66 o 
  15   0   0      485.05      530.46     20.63 o 
  16   0   0      970.05     1009.36     38.28 o 
  17   0   0      207.70      222.01     29.81 o 
  18   0   0     2094.44     2142.47    110.49 o 
  19   0   0      112.91       89.42     28.26 o 
  20   0   0        6.24       34.43     27.75 o 
  21   0   0      304.91      258.49     37.52 o 
   1   1   0      222.82      247.23      4.52 o 
   2   1   0      125.75      147.53      2.49 o 
   3   1   0       12.88       15.92      1.21 o 
   4   1   0     6042.80     6264.57     83.78 o 
   5   1   0      921.37      870.98     13.10 o 
   6   1   0    11123.72    11370.19    160.14 o 
   7   1   0     1695.04     1722.37     25.31 o 
   8   1   0     1404.30     1460.93     21.90 o 
   9   1   0     5196.76     5176.52     73.96 o 
  10   1   0      331.53      289.60      6.22 o 
  11   1   0      915.30      875.28     14.40 o 
  12   1   0     4323.43     4041.23     65.76 o 
  13   1   0      633.26      660.97     14.32 o 
  14   1   0       72.43       81.74      5.96 o 
  15   1   0       22.50       24.46      8.60 o 
  16   1   0       20.51        1.46      8.37 o 
  17   1   0       18.02       15.47      9.00 o 
  18   1   0      211.85      221.50     21.79 o 
  19   1   0       88.82      102.72     19.42 o 
  20   1   0       12.65        6.68     18.69 o 
  21   1   0      116.36      104.83     23.38 o 
   0   2   0    10666.79    11310.98    261.23 o 
   1   2   0     1691.19     1673.58     27.77 o 
   2   2   0    13611.00    13917.77    215.92 o 
   3   2   0      970.10     1009.28     16.55 o 
   4   2   0     4354.39     4120.92     56.77 o 
   5   2   0        2.36        9.35      1.19 o 
   6   2   0       31.73       48.58      1.73 o 
   7   2   0     1116.76      985.35     14.96 o 
   8   2   0       73.06       73.78      2.67 o 
   9   2   0       48.41       57.15      2.87 o 
  10   2   0      446.61      427.31      8.03 o 
  11   2   0      760.31      743.97     12.56 o 
  12   2   0       31.34       38.01      3.43 o 
  13   2   0        2.68        3.91      5.89 o 
  14   2   0     1074.06     1101.22     34.18 o 
  15   2   0       40.78       48.70     16.14 o 
  16   2   0       34.63       33.58     14.94 o 
  17   2   0      338.84      337.13     17.38 o 
  18   2   0      153.88      160.00     13.39 o 
  19   2   0      106.13      113.57     27.75 o 
  20   2   0        0.42        3.60     27.75 o 
  21   2   0       58.93       46.25     30.83 o 
   1   3   0     2191.41     2231.10     37.08 o 
   2   3   0    12974.30    13106.35    213.21 o 
   3   3   0     2228.73     2271.81     37.92 o 
   4   3   0      202.64      152.04      3.82 o 
   5   3   0    10854.59    11118.80    157.26 o 
   6   3   0     1289.93     1271.05     20.13 o 
   7   3   0     2401.61     2317.79     31.64 o 
   8   3   0     8591.29     8582.17    120.83 o 
   9   3   0      315.03      296.58      6.57 o 
  10   3   0     5590.73     5499.91     83.53 o 
  11   3   0     1583.61     1616.86     32.31 o 
  12   3   0       57.65       63.23      5.56 o 
  13   3   0     1360.91     1363.25     35.01 o 
  14   3   0       41.94       42.37      8.60 o 
  15   3   0       91.02       75.86     15.09 o 
  16   3   0       73.35       82.49     15.93 o 
  17   3   0      193.33      188.24     17.49 o 
  18   3   0       96.98      125.79     20.56 o 
  19   3   0       23.62       -0.16     16.70 o 
  20   3   0      467.64      499.52     45.74 o 
   0   4   0     3488.91     3595.89     68.78 o 
   1   4   0    15054.88    15459.61    235.41 o 
   2   4   0     1111.49     1077.31     18.75 o 
   3   4   0       52.84       86.62      4.66 o 
   4   4   0     1899.26     1773.19     30.40 o 
   5   4   0      487.79      486.83     13.63 o 
   6   4   0       71.31       70.36      5.17 o 
   7   4   0      975.44      967.15     21.39 o 
   8   4   0      260.45      222.05      5.26 o 
   9   4   0        1.34       -0.42      2.67 o 
  10   4   0       10.44        9.92      3.98 o 
  11   4   0      979.45      984.61     22.79 o 
  12   4   0      619.08      676.83     21.06 o 
  13   4   0     1180.00     1092.48     33.40 o 
  14   4   0     1029.23     1015.62     69.37 o 
  15   4   0       53.87       67.90     12.61 o 
  16   4   0      118.27      141.61     23.20 o 
  17   4   0      305.19      317.16     26.42 o 
  18   4   0      107.74      112.92     13.88 o 
  19   4   0       57.47       66.85     18.78 o 
  20   4   0       42.37       42.49     14.13 o 
   1   5   0       47.58       59.91      2.51 o 
   2   5   0     3728.50     3757.51     62.60 o 
   3   5   0     1109.51     1123.70     18.70 o 
   4   5   0       78.99       59.25      3.39 o 
   5   5   0      467.18      491.34     10.42 o 
   6   5   0      910.40      875.66     18.14 o 
   7   5   0       58.37       62.90      4.43 o 
   8   5   0       13.39       17.25      5.03 o 
   9   5   0      303.21      316.42     11.25 o 
  10   5   0      238.44      255.61     11.48 o 
  11   5   0      118.21      136.46      8.97 o 
  12   5   0       15.15       19.20      8.34 o 
  13   5   0      122.63      119.39     12.20 o 
  14   5   0       23.11       25.65      9.68 o 
  15   5   0      314.79      334.19     32.38 o 
  16   5   0        0.61        1.54     17.81 o 
  17   5   0       36.04       46.91     12.19 o 
  18   5   0       31.11       24.89     12.77 o 
  19   5   0       14.17       27.56     13.30 o 
   0   6   0       81.15       94.23      4.93 o 
   1   6   0     1268.71     1250.52     18.83 o 
   2   6   0      467.09      483.05      9.18 o 
   3   6   0     4591.10     4646.23     71.82 o 
   4   6   0       65.18       60.14      3.61 o 
   5   6   0      279.89      270.99      8.57 o 
   6   6   0      379.14      463.52     12.11 o 
   7   6   0      100.89       99.47      6.91 o 
   8   6   0      280.76      270.80     10.61 o 
   9   6   0       11.02       22.11      6.09 o 
  10   6   0      203.43      202.69     11.57 o 
  11   6   0        0.89        7.96      8.48 o 
  12   6   0      225.04      219.12     13.78 o 
  13   6   0       18.39       37.26     10.61 o 
  14   6   0       79.53       75.54     11.78 o 
  15   6   0     1590.34     1604.40     71.10 o 
  16   6   0       86.99       86.57     18.59 o 
  17   6   0       20.08       30.06     16.66 o 
  18   6   0       99.53      111.76     15.03 o 
   1   7   0       12.68       13.80      4.15 o 
   2   7   0      139.13      150.44      6.38 o 
   3   7   0     3003.44     2976.19     54.56 o 
   4   7   0      249.72      246.24      9.68 o 
   5   7   0       35.13       20.62      5.65 o 
   6   7   0      286.42      259.38     11.42 o 
   7   7   0     1112.64     1058.60     28.71 o 
   8   7   0        5.86       22.02      8.79 o 
   9   7   0     1369.69     1339.17     39.11 o 
  10   7   0      186.75      199.78     14.44 o 
  11   7   0       57.36       86.91     11.41 o 
  12   7   0        3.78        6.95     10.42 o 
  13   7   0        2.38        5.97     10.59 o 
  14   7   0      130.90      146.66     14.06 o 
  15   7   0      122.95      120.75     15.13 o 
  16   7   0      168.07      178.87     16.23 o 
  17   7   0        1.38        6.09     17.67 o 
   0   8   0      330.40      318.05     16.51 o 
   1   8   0      315.34      278.31     10.66 o 
   2   8   0      142.66      119.04      7.71 o 
   3   8   0       31.11       26.52      6.16 o 
   4   8   0       30.06       29.17      6.98 o 
   5   8   0       48.61       57.31      7.64 o 
   6   8   0       73.67       68.11      8.33 o 
   7   8   0      123.84      129.89     11.38 o 
   8   8   0       42.39       67.17     10.85 o 
   9   8   0       22.10       14.95      9.63 o 
  10   8   0      103.35       88.89     11.74 o 
  11   8   0        9.72       25.74     10.94 o 
  12   8   0       73.09       70.69     15.45 o 
  13   8   0       90.69      107.19     13.54 o 
  14   8   0        3.97       12.93     11.79 o 
  15   8   0       29.25       30.46     14.09 o 
   1   9   0      274.20      278.89     13.80 o 
   2   9   0        5.66        5.60      7.87 o 
   3   9   0      208.63      190.46     12.06 o 
   4   9   0       20.81       13.07     10.95 o 
   5   9   0      408.00      370.67     20.75 o 
   6   9   0        1.09       30.07     14.13 o 
   7   9   0      153.80      168.92     15.51 o 
   8   9   0       42.30       50.18     11.49 o 
   9   9   0       71.63       91.44     12.62 o 
  10   9   0        9.96        9.31     10.89 o 
  11   9   0        6.10        8.47     11.67 o 
  12   9   0      108.44      122.79     14.53 o 
  13   9   0       29.40       48.04     13.10 o 
   0  10   0      128.47      151.60     22.10 o 
   1  10   0       76.26      105.84     11.14 o 
   2  10   0        1.02       -1.12      9.17 o 
   3  10   0       92.28       67.21     11.24 o 
   4  10   0      255.55      254.34     14.73 o 
   5  10   0       68.98       81.09     11.55 o 
   6  10   0       56.19       28.72     14.65 o 
   7  10   0      112.69      108.14     15.63 o 
   8  10   0        2.96        5.30     12.70 o 
   9  10   0        7.02        9.76     13.45 o 
  10  10   0        5.01       18.54     14.05 o 
  11  10   0        1.06      -14.71     14.71 o 
   1  11   0        0.97       -0.69     12.53 o 
   2  11   0      109.92      112.63     20.81 o 
   3  11   0       76.37       62.82     12.99 o 
   4  11   0      155.54      155.51     16.79 o 
   5  11   0       72.43      111.38     15.78 o 
   6  11   0        5.95        2.95     13.54 o 
   7  11   0        1.29       -3.86     15.08 o 
 -21   1   1      357.34      328.56     27.95 o 
 -20   1   1      160.32      162.25     21.44 o 
 -19   1   1      116.50      148.74     29.55 o 
 -18   1   1       43.35       52.75     11.22 o 
 -17   1   1      304.69      347.72     33.84 o 
 -16   1   1       69.58       58.59      9.62 o 
 -15   1   1       10.82        5.25      6.16 o 
 -14   1   1       81.14       93.12      5.76 o 
 -13   1   1      243.10      270.60      9.61 o 
 -12   1   1       27.61       20.88      2.90 o 
 -11   1   1     1342.62     1344.52     20.79 o 
 -10   1   1     1666.86     1567.87     23.68 o 
  -9   1   1     2169.71     2043.09     30.14 o 
  -8   1   1     3090.23     2999.11     43.23 o 
  -7   1   1     7692.37     7739.50    109.08 o 
  -6   1   1    10268.78    10467.11    155.43 o 
  -5   1   1     7506.55     7872.08    114.80 o 
  -4   1   1     1553.28     1625.07     25.21 o 
  -3   1   1    12706.06    12761.95    181.10 o 
  -2   1   1     6831.95     6947.96    112.88 o 
  -1   1   1       61.86       65.96      1.97 o 
   0   1   1     7366.32     7668.21    116.03 o 
   1   1   1     2922.69     3070.12     55.45 o 
   2   1   1      614.40      590.62     10.05 o 
   3   1   1     1895.05     2031.84     30.73 o 
   4   1   1      393.91      451.67      7.12 o 
   5   1   1     1589.87     1645.77     23.88 o 
   6   1   1     2499.84     2580.56     37.14 o 
   7   1   1     2445.02     2432.42     35.31 o 
   8   1   1     1126.09     1077.30     16.56 o 
   9   1   1     5047.29     5207.66     74.45 o 
  10   1   1     2314.59     2282.80     33.66 o 
  11   1   1     1787.61     1708.77     26.15 o 
  12   1   1     4397.75     4398.36     74.96 o 
  13   1   1       79.50       71.86      4.88 o 
  14   1   1       78.96       87.91      7.48 o 
  15   1   1       75.06       58.89     13.64 o 
  16   1   1      123.81      104.57     10.86 o 
  17   1   1      119.75       92.74     18.65 o 
  18   1   1      202.42      211.70     21.43 o 
  19   1   1       23.63       19.29     18.44 o 
  20   1   1        2.51        0.88     17.60 o 
  21   1   1       14.20       33.40     21.44 o 
 -21   2   1       56.84       25.18     30.32 o 
 -20   2   1        0.89       -4.11     28.26 o 
 -19   2   1       68.87       92.45     12.96 o 
 -18   2   1      421.79      415.83     19.70 o 
 -17   2   1      998.38      983.33     51.66 o 
 -16   2   1      644.92      674.00     25.05 o 
 -15   2   1      859.02      882.32     25.48 o 
 -14   2   1       71.94       80.71      5.94 o 
 -13   2   1     1556.70     1542.01     28.40 o 
 -12   2   1     4585.82     4703.51     80.15 o 
 -11   2   1     3410.00     3440.90     50.25 o 
 -10   2   1     1023.14     1104.34     17.99 o 
  -9   2   1     1462.97     1552.61     26.12 o 
  -8   2   1      392.78      389.23      6.92 o 
  -7   2   1     2897.71     3102.83     46.10 o 
  -6   2   1      271.29      311.30      6.80 o 
  -5   2   1      104.74       76.34      2.62 o 
  -4   2   1     3433.77     3457.44     52.66 o 
  -3   2   1     1960.20     2061.25     34.34 o 
  -2   2   1     5670.44     6194.89    110.60 o 
  -1   2   1      817.17      909.02     15.48 o 
   0   2   1    43186.41    37225.46    549.64 o 
   1   2   1    58080.99    48410.33    761.90 o 
   2   2   1    11408.74    11697.00    174.35 o 
   3   2   1     7471.40     7454.26    140.36 o 
   4   2   1     5788.99     5874.95     85.59 o 
   5   2   1     1136.07     1015.45     15.13 o 
   6   2   1     4105.35     3930.25     69.84 o 
   7   2   1       96.82       87.50      2.72 o 
   8   2   1     1940.78     1914.00     28.14 o 
   9   2   1      111.29      128.07      4.34 o 
  10   2   1       70.05       70.95      3.14 o 
  11   2   1      126.12      150.25      4.88 o 
  12   2   1       34.95       39.83      5.29 o 
  13   2   1      733.98      755.03     33.58 o 
  14   2   1      941.77      959.31     58.11 o 
  15   2   1      803.27      775.18     35.32 o 
  16   2   1        8.68       19.95     11.04 o 
  17   2   1      682.63      720.97     55.59 o 
  18   2   1      357.00      457.00     38.00 o 
  19   2   1      123.77      116.14     31.86 o 
  20   2   1      191.36      152.12     33.40 o 
 -21   3   1       15.60       29.81     31.35 o 
 -20   3   1      173.10      197.89     39.83 o 
 -19   3   1      157.87      163.96     25.95 o 
 -18   3   1      269.21      259.15     19.57 o 
 -17   3   1        8.01       20.73     12.26 o 
 -16   3   1       25.90       44.48     11.69 o 
 -15   3   1        2.34        2.40      8.62 o 
 -14   3   1      514.65      489.79     24.36 o 
 -13   3   1      143.95      155.75      8.85 o 
 -12   3   1       56.93       57.34      6.59 o 
 -11   3   1      693.31      676.42     21.83 o 
 -10   3   1        2.30        5.07      3.17 o 
  -9   3   1      462.43      485.69      9.63 o 
  -8   3   1      203.05      170.10      4.75 o 
  -7   3   1     1431.91     1665.09     26.42 o 
  -6   3   1      887.00      990.93     16.19 o 
  -5   3   1       39.08       26.68      3.33 o 
  -4   3   1     1586.67     1835.91     28.30 o 
  -3   3   1      208.80      242.20      5.45 o 
  -2   3   1      209.86      201.21      4.76 o 
  -1   3   1     3879.19     4271.11     65.72 o 
   0   3   1      525.81      513.14      8.67 o 
   1   3   1      711.18      670.72     10.61 o 
   2   3   1      130.38      107.10      2.62 o 
   3   3   1     1463.93     1495.27     21.88 o 
   4   3   1       30.22       42.70      2.22 o 
   5   3   1      400.40      479.51      8.71 o 
   6   3   1      384.32      398.05      7.70 o 
   7   3   1      114.98      109.11      3.15 o 
   8   3   1       73.31       63.09      2.95 o 
   9   3   1     1068.60     1100.38     17.28 o 
  10   3   1       63.70       67.55      3.40 o 
  11   3   1      113.72      110.17      4.92 o 
  12   3   1     2024.96     1982.04     49.05 o 
  13   3   1      179.03      167.63     21.95 o 
  14   3   1      790.75      720.43     28.72 o 
  15   3   1       43.22       49.91     12.44 o 
  16   3   1       84.11      116.52     15.25 o 
  17   3   1       27.48        1.04     11.80 o 
  18   3   1       14.37       18.02     13.88 o 
  19   3   1       60.79       70.57     13.26 o 
  20   3   1      122.62      153.81     21.98 o 
 -20   4   1        0.88       -8.03     13.13 o 
 -19   4   1       58.18       63.87     13.85 o 
 -18   4   1      257.63      263.19     16.64 o 
 -17   4   1       57.68       55.86     14.74 o 
 -16   4   1       61.91       78.14     13.07 o 
 -15   4   1      139.65      148.40     13.04 o 
 -14   4   1      233.43      239.10     14.05 o 
 -13   4   1     1698.46     1714.47     43.08 o 
 -12   4   1       26.22       36.78      7.38 o 
 -11   4   1      639.50      650.53     17.60 o 
 -10   4   1      761.10      744.74     14.47 o 
  -9   4   1        4.37        9.88      2.74 o 
  -8   4   1       54.88       74.19      3.30 o 
  -7   4   1      471.46      499.68     12.37 o 
  -6   4   1     1613.65     1744.61     29.59 o 
  -5   4   1       40.58       45.00      2.48 o 
  -4   4   1      730.52      696.14     11.64 o 
  -3   4   1      191.91      141.50      3.68 o 
  -2   4   1     4685.35     5117.93     75.24 o 
  -1   4   1     2357.60     2228.95     34.83 o 
   0   4   1       29.89       23.77      1.59 o 
   1   4   1      301.70      447.50      9.64 o 
   2   4   1     7456.95     7634.40    114.22 o 
   3   4   1     2575.42     2702.73     40.22 o 
   4   4   1      240.38      162.90      4.85 o 
   5   4   1     2586.85     2775.10     42.78 o 
   6   4   1      157.51      162.32      4.28 o 
   7   4   1      288.82      223.74      5.71 o 
   8   4   1      161.54      176.25      5.22 o 
   9   4   1        1.36        2.06      2.53 o 
  10   4   1      733.71      787.66     18.71 o 
  11   4   1      114.99      123.67      6.54 o 
  12   4   1      124.30      113.07      7.78 o 
  13   4   1      157.08      167.64     13.28 o 
  14   4   1      980.35      898.54     42.45 o 
  15   4   1      100.21       99.52     11.98 o 
  16   4   1       45.03       68.16     13.73 o 
  17   4   1      215.28      214.31     26.65 o 
  18   4   1        1.50       -4.44     11.75 o 
  19   4   1        2.92       31.99     12.36 o 
 -19   5   1      297.09      351.42     24.85 o 
 -18   5   1        2.20        0.19     12.55 o 
 -17   5   1       24.45       17.95     12.27 o 
 -16   5   1      185.87      182.35     14.37 o 
 -15   5   1        2.76       -3.36     10.20 o 
 -14   5   1      132.98      125.42     15.51 o 
 -13   5   1      196.57      201.14     18.12 o 
 -12   5   1      102.86      135.31     10.13 o 
 -11   5   1        4.74       -2.22      5.11 o 
 -10   5   1     1309.29     1361.04     29.47 o 
  -9   5   1     1345.05     1354.81     29.00 o 
  -8   5   1     1385.17     1391.95     26.08 o 
  -7   5   1     1186.50     1053.68     18.96 o 
  -6   5   1     3314.65     3269.16     51.47 o 
  -5   5   1     1115.12     1095.61     18.78 o 
  -4   5   1      790.97      696.95     13.35 o 
  -3   5   1     3124.33     3136.12     52.33 o 
  -2   5   1     5063.86     5262.87     81.14 o 
  -1   5   1     1391.65     1393.75     22.41 o 
   0   5   1      315.06      341.02      6.79 o 
   1   5   1     2183.85     2225.98     33.56 o 
   2   5   1     1173.27     1258.05     19.72 o 
   3   5   1       15.50        5.34      2.18 o 
   4   5   1      936.04     1026.60     17.43 o 
   5   5   1     1407.25     1308.44     23.24 o 
   6   5   1      214.60      182.09      7.84 o 
   7   5   1     1184.61     1104.74     24.06 o 
   8   5   1     2234.18     2184.46     54.87 o 
   9   5   1      130.55      152.89      8.08 o 
  10   5   1     1953.31     1975.42     44.52 o 
  11   5   1     2195.39     2170.62     58.26 o 
  12   5   1       51.47       40.59     10.78 o 
  13   5   1      130.73      154.83     12.37 o 
  14   5   1      403.78      440.49     19.70 o 
  15   5   1      187.38      202.14     23.42 o 
  16   5   1        7.32      -10.58     10.58 o 
  17   5   1       66.71       47.86     13.34 o 
  18   5   1        5.00      -15.47     15.47 o 
  19   5   1       66.93       59.98     17.60 o 
 -18   6   1       82.42      109.71     16.90 o 
 -17   6   1       28.66       12.72     11.89 o 
 -16   6   1       39.24       34.66     15.57 o 
 -15   6   1       91.07       91.80     12.40 o 
 -14   6   1       22.86       16.25     10.74 o 
 -13   6   1      457.35      459.05     19.57 o 
 -12   6   1      252.22      220.21     13.31 o 
 -11   6   1      134.40      125.12     10.84 o 
 -10   6   1     1311.72     1281.89     37.21 o 
  -9   6   1       83.42       80.02      7.94 o 
  -8   6   1       75.16       76.69      7.59 o 
  -7   6   1      316.85      283.55     11.66 o 
  -6   6   1      427.53      423.10     10.53 o 
  -5   6   1       30.74       39.28      3.65 o 
  -4   6   1      152.90      176.15      6.58 o 
  -3   6   1      140.79      149.19      4.94 o 
  -2   6   1      430.71      433.66      9.35 o 
  -1   6   1      640.48      617.39     11.29 o 
   0   6   1       14.29       20.59      2.37 o 
   1   6   1     1575.19     1544.50     25.26 o 
   2   6   1     2764.21     2899.08     45.52 o 
   3   6   1        4.67        3.81      2.67 o 
   4   6   1       93.50       70.21      3.66 o 
   5   6   1      598.62      623.05     13.60 o 
   6   6   1      214.71      216.54      8.92 o 
   7   6   1     1020.49      996.22     24.74 o 
   8   6   1       63.96       64.58      6.51 o 
   9   6   1        1.79       -3.44      5.83 o 
  10   6   1      126.77      126.56      9.64 o 
  11   6   1       12.11       -5.78      8.89 o 
  12   6   1      203.78      155.97     13.14 o 
  13   6   1       55.06       47.79     11.14 o 
  14   6   1      831.76      803.71     50.52 o 
  15   6   1        1.69       -7.78     10.61 o 
  16   6   1        7.84       22.04     11.66 o 
  17   6   1       32.88       35.27     12.84 o 
  18   6   1        5.06      -12.24     12.70 o 
 -17   7   1        0.19        0.34     13.55 o 
 -16   7   1       29.07       16.08     12.81 o 
 -15   7   1       42.66       30.93     13.47 o 
 -14   7   1       47.69       63.34     12.24 o 
 -13   7   1       80.94       90.52     12.98 o 
 -12   7   1       54.57       49.99     13.36 o 
 -11   7   1      129.53      148.43     14.88 o 
 -10   7   1       26.65       42.02     14.20 o 
  -9   7   1       20.47        6.56      8.51 o 
  -8   7   1      317.57      310.19     14.68 o 
  -7   7   1       18.31       16.80      6.82 o 
  -6   7   1      211.25      232.42     11.19 o 
  -5   7   1      479.52      486.74     14.16 o 
  -4   7   1       17.87       14.82      4.62 o 
  -3   7   1     1965.59     1947.30     36.96 o 
  -2   7   1       90.21       86.18      4.89 o 
  -1   7   1     1554.17     1520.72     30.17 o 
   0   7   1      369.10      347.60      9.90 o 
   1   7   1      136.07      115.12      5.42 o 
   2   7   1       49.08       43.29      5.01 o 
   3   7   1      694.84      712.10     15.91 o 
   4   7   1      352.36      344.05     10.01 o 
   5   7   1      293.52      284.05      9.51 o 
   6   7   1      119.41      104.76      7.50 o 
   7   7   1       98.33      112.03      7.98 o 
   8   7   1        8.27       -7.40      8.36 o 
   9   7   1      950.91      904.01     29.52 o 
  10   7   1       33.33       27.57      9.85 o 
  11   7   1      124.58       96.86     12.18 o 
  12   7   1      488.25      481.92     33.52 o 
  13   7   1        2.70      -10.59     10.59 o 
  14   7   1      123.55      138.89     15.05 o 
  15   7   1      353.20      359.33     27.83 o 
  16   7   1        6.40       -1.43     12.67 o 
  17   7   1        8.81      -19.00     19.00 o 
 -16   8   1        1.17       17.88     18.61 o 
 -15   8   1      105.42       94.49     14.28 o 
 -14   8   1      572.29      606.24     25.58 o 
 -13   8   1       80.64       51.30     12.13 o 
 -12   8   1      419.62      454.86     20.69 o 
 -11   8   1        4.69      -10.14     10.14 o 
 -10   8   1        4.41        0.70      9.88 o 
  -9   8   1      448.79      472.10     19.93 o 
  -8   8   1      181.43      207.15     22.64 o 
  -7   8   1        1.67       -7.97      8.84 o 
  -6   8   1        0.26       -3.26      8.23 o 
  -5   8   1        9.42        5.83      6.93 o 
  -4   8   1        4.33       10.67      6.35 o 
  -3   8   1      628.41      628.11     18.10 o 
  -2   8   1       32.93       35.36      6.61 o 
  -1   8   1       17.22       14.05      6.35 o 
   0   8   1     1317.52     1316.56     33.45 o 
   1   8   1        8.51       29.49     10.38 o 
   2   8   1      104.27      114.05     12.61 o 
   3   8   1     1369.71     1346.44     44.81 o 
   4   8   1      209.07      229.97     15.13 o 
   5   8   1      116.08      134.99      9.50 o 
   6   8   1       97.97      139.00     11.32 o 
   7   8   1        4.68       16.97     11.75 o 
   8   8   1       93.25       82.99     11.56 o 
   9   8   1      855.80      891.55     29.94 o 
  10   8   1      590.11      540.36     25.37 o 
  11   8   1       20.00       48.40     11.77 o 
  12   8   1       26.24       24.92     11.93 o 
  13   8   1       28.56       36.29     12.75 o 
  14   8   1       34.62       18.90     12.69 o 
  15   8   1      191.98      166.18     21.36 o 
 -14   9   1      166.50      149.00     21.60 o 
 -13   9   1       35.44       19.67     12.58 o 
 -12   9   1        1.48        1.23     12.13 o 
 -11   9   1       15.48       25.92     12.10 o 
 -10   9   1        0.43        8.31     11.55 o 
  -9   9   1       15.65       19.68     16.56 o 
  -8   9   1      309.46      301.92     16.55 o 
  -7   9   1       18.74        7.12     11.81 o 
  -6   9   1      122.55      165.06     12.12 o 
  -5   9   1        2.53        3.07      8.50 o 
  -4   9   1       47.29       77.75     12.15 o 
  -3   9   1     1046.95     1055.22     51.16 o 
  -2   9   1      161.68      154.72     17.58 o 
  -1   9   1      134.09      131.35      8.92 o 
   0   9   1       16.95       27.29      7.19 o 
   1   9   1        6.57       19.17      7.98 o 
   2   9   1       40.30       45.65      8.78 o 
   3   9   1        1.96        7.88      7.70 o 
   4   9   1      874.56      839.27     26.90 o 
   5   9   1      190.91      205.72     12.93 o 
   6   9   1       57.89       69.66     12.87 o 
   7   9   1      137.58      141.53     13.27 o 
   8   9   1        5.12       13.82     10.38 o 
   9   9   1      119.87      105.57     24.76 o 
  10   9   1       89.62       89.89     13.92 o 
  11   9   1        3.21       -1.93     12.47 o 
  12   9   1       73.81       51.35     14.15 o 
  13   9   1        2.67       -2.71     17.15 o 
 -11  10   1       94.05       62.70     15.73 o 
 -10  10   1       24.24       31.34     15.05 o 
  -9  10   1      147.11      154.98     26.21 o 
  -8  10   1      181.90      200.19     17.26 o 
  -7  10   1       30.91       25.22     12.87 o 
  -6  10   1       76.23       97.14     11.95 o 
  -5  10   1      214.17      218.88     14.22 o 
  -4  10   1       84.61       81.22     12.48 o 
  -3  10   1       48.70       67.51     10.08 o 
  -2  10   1      240.81      238.34     13.84 o 
  -1  10   1      232.67      271.75     18.35 o 
   0  10   1       60.49       65.26     10.17 o 
   1  10   1        7.54       -1.09      8.79 o 
   2  10   1       93.12      122.18     11.33 o 
   3  10   1      112.40      118.94     14.47 o 
   4  10   1       17.07       19.99     17.67 o 
   5  10   1      131.55      128.71     14.36 o 
   6  10   1      181.29      169.14     32.12 o 
   7  10   1      202.81      206.69     31.09 o 
   8  10   1        3.38      -13.88     13.88 o 
   9  10   1      199.19      212.86     19.08 o 
  10  10   1      145.20      148.87     18.85 o 
  11  10   1        6.48      -20.04     22.10 o 
  -8  11   1       42.76       21.75     15.00 o 
  -7  11   1       93.44      110.20     17.62 o 
  -6  11   1        2.50      -10.57     11.17 o 
  -5  11   1       47.06       45.49     12.41 o 
  -4  11   1      541.79      546.87     37.41 o 
  -3  11   1      152.03      122.76     15.67 o 
  -2  11   1        3.57       -8.22     13.08 o 
  -1  11   1       27.41       15.99     13.79 o 
   0  11   1      101.36      106.01     16.70 o 
   1  11   1       19.25       29.76     33.92 o 
   2  11   1        9.96      -10.55     10.55 o 
   3  11   1        2.59      -10.56     10.56 o 
   4  11   1      350.57      364.62     18.08 o 
   5  11   1      305.50      307.90     22.17 o 
   6  11   1        0.28        5.44     15.25 o 
   7  11   1       31.28       50.97     34.69 o 
 -22   0   2      104.01      104.32     31.86 o 
 -21   0   2      626.96      540.11     47.28 o 
 -20   0   2        2.53        1.03     25.18 o 
 -19   0   2      219.13      202.48     30.83 o 
 -18   0   2       26.99       51.90     23.64 o 
 -17   0   2     1044.21     1026.54     72.72 o 
 -16   0   2     1764.56     1825.60     61.75 o 
 -15   0   2     1332.28     1237.01     44.03 o 
 -14   0   2     1340.11     1221.71     42.87 o 
 -13   0   2      552.22      563.70     15.97 o 
 -12   0   2     2786.75     2790.91     58.09 o 
 -11   0   2    11714.71    11607.59    232.62 o 
 -10   0   2     1118.10     1285.57     27.81 o 
  -9   0   2    18111.20    18725.61    373.05 o 
  -8   0   2     3115.26     3434.01     69.48 o 
  -7   0   2     2718.59     2931.15     59.41 o 
  -6   0   2     2401.97     2617.31     52.95 o 
  -5   0   2    25759.81    25534.16    659.60 o 
  -4   0   2    43542.98    38372.86    769.43 o 
  -3   0   2     2208.09     2441.52     69.58 o 
  -2   0   2     2176.60     2466.23    109.46 o 
  -1   0   2     1009.87     1133.42     23.91 o 
   0   0   2      692.00      760.00     24.15 o 
   1   0   2    50245.47    42934.88   1229.10 o 
   2   0   2    23155.85    22549.32    891.45 o 
   3   0   2     7623.08     7822.10    176.89 o 
   4   0   2    32990.65    30094.44   1133.74 o 
   5   0   2     6663.81     6524.55    129.90 o 
   6   0   2     4553.45     4494.53    109.93 o 
   7   0   2     3477.67     3164.96     91.65 o 
   8   0   2      472.67      411.24     17.66 o 
   9   0   2     5433.46     5584.48    118.46 o 
  10   0   2      558.96      676.78     22.79 o 
  11   0   2      469.85      495.61     20.49 o 
  12   0   2      327.79      309.32     12.25 o 
  13   0   2        4.28       -2.14      5.96 o 
  14   0   2       58.48       68.61     14.11 o 
  15   0   2      726.76      800.15     52.93 o 
  16   0   2       24.84       32.38     22.61 o 
  17   0   2      677.44      651.63     50.88 o 
  18   0   2       18.73       42.65     23.64 o 
  19   0   2      665.27      710.73     54.99 o 
  20   0   2        7.65       -9.76     26.72 o 
 -22   1   2        2.26       21.84     19.98 o 
 -21   1   2      550.22      554.47     45.99 o 
 -20   1   2       27.98       32.59     18.33 o 
 -19   1   2       62.60       70.25     11.97 o 
 -18   1   2      280.31      299.53     30.38 o 
 -17   1   2      292.04      298.82     15.85 o 
 -16   1   2      121.42       92.27      8.75 o 
 -15   1   2      360.69      354.29     13.11 o 
 -14   1   2       34.68       32.21      4.60 o 
 -13   1   2        4.69        4.66      3.42 o 
 -12   1   2      657.38      659.92     11.47 o 
 -11   1   2      766.26      734.27     12.21 o 
 -10   1   2     1264.79     1258.28     19.15 o 
  -9   1   2     2327.93     2516.21     38.10 o 
  -8   1   2     5997.95     5822.60     82.56 o 
  -7   1   2     2910.31     3110.93     48.17 o 
  -6   1   2     2873.66     2968.63     45.78 o 
  -5   1   2    22406.89    22583.07    340.84 o 
  -4   1   2     1407.13     1533.22     26.25 o 
  -3   1   2    23550.52    23341.41    421.83 o 
  -2   1   2     2394.91     2546.39     39.25 o 
  -1   1   2      715.15      722.62     10.68 o 
   0   1   2     6990.19     7305.78    104.27 o 
   1   1   2     2660.89     2746.03     44.39 o 
   2   1   2     3237.83     3449.94     59.03 o 
   3   1   2     2389.94     2348.75     42.21 o 
   4   1   2      140.78      161.01      6.56 o 
   5   1   2     4915.70     5225.54     81.92 o 
   6   1   2        3.30        9.94      1.61 o 
   7   1   2       86.18       58.06      2.41 o 
   8   1   2      831.86      831.70     13.76 o 
   9   1   2       56.21       68.86      3.01 o 
  10   1   2      604.09      587.40     11.26 o 
  11   1   2     1153.18     1230.27     22.35 o 
  12   1   2     1648.81     1603.24     29.25 o 
  13   1   2     3482.63     3358.14     73.03 o 
  14   1   2      297.34      289.65     16.69 o 
  15   1   2      350.05      369.18     17.33 o 
  16   1   2       50.03       63.39     17.40 o 
  17   1   2       79.02      110.64     19.42 o 
  18   1   2        2.12      -16.83     17.40 o 
  19   1   2        1.95       -7.11     18.28 o 
  20   1   2        7.44       36.14     20.89 o 
 -21   2   2      306.65      225.60     38.03 o 
 -20   2   2        3.92       18.40     14.61 o 
 -19   2   2       25.14       24.31     11.76 o 
 -18   2   2      762.73      766.83     27.89 o 
 -17   2   2      134.06      115.98     12.09 o 
 -16   2   2      230.91      229.62     23.23 o 
 -15   2   2       35.95       42.12      8.98 o 
 -14   2   2      121.92      122.04      6.12 o 
 -13   2   2     1994.09     1885.77     35.88 o 
 -12   2   2       23.05       12.58      3.66 o 
 -11   2   2       17.73       12.11      2.83 o 
 -10   2   2     2311.89     2185.02     34.91 o 
  -9   2   2       14.36       23.88      2.53 o 
  -8   2   2      178.45      180.27      4.69 o 
  -7   2   2     4027.38     4194.78     64.45 o 
  -6   2   2      666.44      727.35     13.06 o 
  -5   2   2       98.05      107.37      3.26 o 
  -4   2   2        3.73        5.02      1.42 o 
  -3   2   2      437.77      327.07      6.22 o 
  -2   2   2     5955.48     6146.06     94.09 o 
  -1   2   2        3.43       10.25      2.07 o 
   0   2   2     3546.48     3411.03     52.26 o 
   1   2   2     4953.56     5082.88     70.58 o 
   2   2   2     3356.62     3232.19     49.93 o 
   3   2   2     2873.41     2821.28     44.34 o 
   4   2   2       31.11       36.50      2.14 o 
   5   2   2      792.59      708.96     12.79 o 
   6   2   2     1663.98     1731.93     27.44 o 
   7   2   2       16.90       14.34      1.92 o 
   8   2   2      873.31      805.07     12.30 o 
   9   2   2      153.93      162.43      4.42 o 
  10   2   2      536.77      549.39      9.85 o 
  11   2   2      155.42      147.54      6.51 o 
  12   2   2       19.59       22.13      5.15 o 
  13   2   2       48.93       54.21      7.89 o 
  14   2   2        0.25       10.06      8.18 o 
  15   2   2      166.79      162.99     12.28 o 
  16   2   2       27.04       38.44     11.53 o 
  17   2   2      258.59      253.89     16.36 o 
  18   2   2        1.39       27.75     27.75 o 
  19   2   2        5.60       -6.68     24.67 o 
  20   2   2      100.75      136.70     34.43 o 
 -21   3   2      105.78       87.89     17.30 o 
 -20   3   2       92.32      140.06     18.21 o 
 -19   3   2      731.19      806.35     53.45 o 
 -18   3   2      320.07      305.06     20.61 o 
 -17   3   2       36.18       48.58     13.35 o 
 -16   3   2      865.43      854.95     35.06 o 
 -15   3   2      108.46      106.70     10.29 o 
 -14   3   2        1.28        1.25      5.82 o 
 -13   3   2      288.04      286.43     10.15 o 
 -12   3   2     1263.09     1235.56     32.21 o 
 -11   3   2      158.45      167.04      5.71 o 
 -10   3   2      692.49      630.54     12.71 o 
  -9   3   2     6945.31     7076.07    107.79 o 
  -8   3   2       49.29       39.02      3.34 o 
  -7   3   2     3015.95     2938.00     45.40 o 
  -6   3   2    12616.12    12474.06    187.97 o 
  -5   3   2      585.23      604.44     11.36 o 
  -4   3   2     6176.15     6167.24     94.81 o 
  -3   3   2     4746.51     4662.95     71.55 o 
  -2   3   2     3840.87     3829.98     58.99 o 
  -1   3   2    20875.36    20987.87    320.02 o 
   0   3   2     4283.36     4522.03     71.36 o 
   1   3   2       68.12       95.48      3.36 o 
   2   3   2     2991.20     2974.98     46.05 o 
   3   3   2        0.26        3.28      0.99 o 
   4   3   2     1472.23     1653.95     26.57 o 
   5   3   2       73.07       72.69      2.76 o 
   6   3   2     2243.44     2136.96     34.52 o 
   7   3   2      983.87     1047.23     17.67 o 
   8   3   2      458.78      408.38      9.23 o 
   9   3   2     2784.00     2761.01     43.70 o 
  10   3   2      226.71      218.74      5.91 o 
  11   3   2     3622.81     3568.16     61.45 o 
  12   3   2     1818.52     1754.44     38.49 o 
  13   3   2       15.72       20.74      6.03 o 
  14   3   2     1646.42     1605.72     39.99 o 
  15   3   2      138.66      185.01     13.35 o 
  16   3   2        3.31       -7.95      9.19 o 
  17   3   2      271.82      308.58     21.25 o 
  18   3   2        0.61      -11.06     11.06 o 
  19   3   2       13.22       30.47     18.06 o 
  20   3   2       21.41       -2.31     29.55 o 
 -20   4   2       13.25       -4.49     13.36 o 
 -19   4   2        2.12       -3.66     12.98 o 
 -18   4   2       54.79       60.06     12.23 o 
 -17   4   2      138.33      134.44     14.24 o 
 -16   4   2      556.30      603.32     23.29 o 
 -15   4   2      330.89      335.92     18.37 o 
 -14   4   2       34.20       31.86      8.29 o 
 -13   4   2     1028.82     1026.66     30.89 o 
 -12   4   2      830.50      821.37     21.40 o 
 -11   4   2      520.12      523.10     12.50 o 
 -10   4   2     4342.77     4378.06     68.17 o 
  -9   4   2     1001.70     1012.96     17.32 o 
  -8   4   2      911.80     1023.08     17.19 o 
  -7   4   2     1756.58     1628.84     26.11 o 
  -6   4   2      665.49      663.13     11.49 o 
  -5   4   2       60.89       86.07      3.06 o 
  -4   4   2     1124.23     1169.90     19.22 o 
  -3   4   2     6205.91     6283.54    102.84 o 
  -2   4   2      273.19      291.98      5.96 o 
  -1   4   2      144.07      141.98      3.67 o 
   0   4   2     1684.13     1643.72     26.08 o 
   1   4   2      725.71      707.07     11.88 o 
   2   4   2     7474.93     7992.12    122.37 o 
   3   4   2     5803.75     5770.86     81.91 o 
   4   4   2      333.51      331.86      6.06 o 
   5   4   2     4569.63     4526.03     66.79 o 
   6   4   2      309.67      292.46      9.37 o 
   7   4   2      241.91      220.51      5.69 o 
   8   4   2     1393.30     1367.94     27.27 o 
   9   4   2       95.38      116.63      4.79 o 
  10   4   2        0.88        2.35      4.84 o 
  11   4   2      287.24      298.76     12.86 o 
  12   4   2      108.63       97.12     10.80 o 
  13   4   2        1.99       -3.27      8.84 o 
  14   4   2      233.89      236.80     14.46 o 
  15   4   2      239.77      233.71     27.95 o 
  16   4   2       95.39       84.70     15.00 o 
  17   4   2       42.04       34.66     20.90 o 
  18   4   2      223.20      215.98     17.29 o 
  19   4   2        9.40        2.00     13.39 o 
 -20   5   2        7.80       20.00     12.97 o 
 -19   5   2      237.38      295.06     31.15 o 
 -18   5   2       75.86       52.97     18.30 o 
 -17   5   2        1.28        4.24     10.65 o 
 -16   5   2       98.40      107.35     12.70 o 
 -15   5   2      240.37      238.26     19.70 o 
 -14   5   2       26.42       33.42     10.16 o 
 -13   5   2      227.88      220.88     13.40 o 
 -12   5   2       12.99       10.05      8.05 o 
 -11   5   2       36.09       53.21      8.37 o 
 -10   5   2      329.57      321.94     18.24 o 
  -9   5   2      178.47      171.41      6.20 o 
  -8   5   2       73.43       69.66      3.87 o 
  -7   5   2       62.51       68.95      3.66 o 
  -6   5   2       88.89       92.58      3.49 o 
  -5   5   2       14.66        9.83      2.11 o 
  -4   5   2        6.29        6.13      2.02 o 
  -3   5   2       35.13       28.79      2.47 o 
  -2   5   2     1543.97     1551.94     25.06 o 
  -1   5   2     1592.17     1657.03     27.93 o 
   0   5   2       51.52       36.65      2.61 o 
   1   5   2       54.06       51.59      2.71 o 
   2   5   2      584.51      576.80      9.28 o 
   3   5   2      566.48      534.79     10.02 o 
   4   5   2        1.56        5.48      1.73 o 
   5   5   2       10.29        9.97      1.98 o 
   6   5   2      907.42      914.00     21.00 o 
   7   5   2      220.98      223.60      6.88 o 
   8   5   2        0.10        0.39      3.85 o 
   9   5   2       42.32       39.21      4.79 o 
  10   5   2        9.82       16.58      6.33 o 
  11   5   2      158.54      157.68      8.26 o 
  12   5   2       95.41       99.53     10.91 o 
  13   5   2      136.61      115.52     12.14 o 
  14   5   2        1.74        8.15     10.85 o 
  15   5   2       83.35       97.60     22.52 o 
  16   5   2        0.35      -11.14     11.14 o 
  17   5   2        9.50        5.54     12.50 o 
  18   5   2       77.22       82.23     14.29 o 
 -19   6   2       94.35      132.95     15.93 o 
 -18   6   2       59.48       80.18     13.84 o 
 -17   6   2       22.60       26.09     18.32 o 
 -16   6   2       21.51       19.39     11.73 o 
 -15   6   2       14.09       22.82     13.74 o 
 -14   6   2      623.87      673.01     25.96 o 
 -13   6   2      119.72      105.08     12.18 o 
 -12   6   2      295.19      302.83     15.35 o 
 -11   6   2      608.60      571.65     36.54 o 
 -10   6   2       92.49       92.64      7.66 o 
  -9   6   2      414.02      421.35     14.23 o 
  -8   6   2      981.50      985.11     23.95 o 
  -7   6   2      611.54      630.60     15.16 o 
  -6   6   2     2576.16     2681.64     48.38 o 
  -5   6   2      397.97      426.69      9.41 o 
  -4   6   2      331.62      285.66      6.63 o 
  -3   6   2       61.72       55.58      3.28 o 
  -2   6   2     1227.57     1260.25     20.87 o 
  -1   6   2     1187.24     1141.03     18.98 o 
   0   6   2        6.36        5.34      2.33 o 
   1   6   2      691.15      579.62     10.96 o 
   2   6   2      577.27      625.56     12.28 o 
   3   6   2      409.28      390.14      8.43 o 
   4   6   2     2167.55     2159.21     36.21 o 
   5   6   2      125.26      133.70      7.32 o 
   6   6   2     1254.67     1290.73     38.57 o 
   7   6   2      515.17      539.71     15.72 o 
   8   6   2       23.89       18.71      6.17 o 
   9   6   2      198.09      239.45     20.22 o 
  10   6   2      456.79      407.94     17.51 o 
  11   6   2      391.35      332.37     16.87 o 
  12   6   2      309.77      351.14     17.28 o 
  13   6   2       17.04       15.98     10.78 o 
  14   6   2      300.50      262.07     16.54 o 
  15   6   2      119.12      125.39     15.02 o 
  16   6   2      323.37      343.66     28.19 o 
  17   6   2       12.17       24.96     17.01 o 
 -17   7   2       25.42       24.63     13.64 o 
 -16   7   2        1.21       -8.25     12.83 o 
 -15   7   2      253.25      263.48     17.32 o 
 -14   7   2       48.58       30.25     11.54 o 
 -13   7   2      284.62      265.32     15.76 o 
 -12   7   2      272.00      258.06     18.51 o 
 -11   7   2      205.94      244.38     14.14 o 
 -10   7   2        2.99        9.91      8.81 o 
  -9   7   2      331.41      358.03     18.25 o 
  -8   7   2      245.05      291.43     15.64 o 
  -7   7   2      223.92      225.17     20.65 o 
  -6   7   2      810.00      834.18     45.44 o 
  -5   7   2      331.57      334.12     13.51 o 
  -4   7   2      170.57      158.36      6.70 o 
  -3   7   2       23.05       16.72      4.15 o 
  -2   7   2     3724.93     3751.67     70.35 o 
  -1   7   2      277.95      305.79      9.92 o 
   0   7   2      332.78      337.09     10.89 o 
   1   7   2      118.18      116.70      5.31 o 
   2   7   2      139.56      135.96      7.24 o 
   3   7   2       10.30        4.74      4.27 o 
   4   7   2       65.32       45.48      5.99 o 
   5   7   2      100.15      107.68      8.81 o 
   6   7   2       35.35       54.06      7.82 o 
   7   7   2      626.01      599.35     21.70 o 
   8   7   2      398.38      372.72     27.17 o 
   9   7   2       16.14       31.04      9.97 o 
  10   7   2      616.42      614.01     23.37 o 
  11   7   2       97.84      109.94     33.30 o 
  12   7   2      347.10      336.88     18.23 o 
  13   7   2        2.21        9.95     11.07 o 
  14   7   2       29.47        6.94     12.10 o 
  15   7   2       39.98       24.54     12.94 o 
  16   7   2       51.17       62.69     15.63 o 
 -16   8   2       23.40       26.06     16.25 o 
 -15   8   2       52.20       43.30     13.07 o 
 -14   8   2       78.85       78.10     13.63 o 
 -13   8   2       12.66       15.35     11.95 o 
 -12   8   2        0.56      -10.51     10.51 o 
 -11   8   2       69.60       73.40     19.00 o 
 -10   8   2       76.97       63.35     11.14 o 
  -9   8   2       51.54       36.02     10.18 o 
  -8   8   2        7.17       -8.60      8.60 o 
  -7   8   2       15.07        2.97      7.19 o 
  -6   8   2      285.43      285.79     11.91 o 
  -5   8   2      507.44      487.10     15.79 o 
  -4   8   2       69.34       79.88      8.46 o 
  -3   8   2       76.54       77.18      6.59 o 
  -2   8   2      600.83      569.59     16.00 o 
  -1   8   2      120.71      125.59      8.28 o 
   0   8   2       13.02        5.05      6.47 o 
   1   8   2       31.79       20.85      5.82 o 
   2   8   2       61.40       35.14      7.21 o 
   3   8   2       50.24       44.16      7.27 o 
   4   8   2      121.33      120.15      9.05 o 
   5   8   2      100.21      128.33     11.10 o 
   6   8   2        0.36       -7.31      8.96 o 
   7   8   2       17.33       -0.89      9.53 o 
   8   8   2       11.34        9.10     10.03 o 
   9   8   2        0.50       -9.90      9.90 o 
  10   8   2      177.48      159.92     14.14 o 
  11   8   2       21.36       10.40     11.25 o 
  12   8   2       21.11       37.70     12.53 o 
  13   8   2       87.49       82.70     14.28 o 
  14   8   2       25.56       17.75     12.83 o 
  15   8   2        8.71       -4.27     34.69 o 
 -14   9   2       16.27       16.29     16.16 o 
 -13   9   2       18.13       14.68     13.00 o 
 -12   9   2        3.73        7.10     11.66 o 
 -11   9   2      113.62      106.18     14.19 o 
 -10   9   2        4.40       14.09     11.42 o 
  -9   9   2       10.83       12.21     10.11 o 
  -8   9   2       28.58       23.77     10.04 o 
  -7   9   2       33.66       54.72     10.10 o 
  -6   9   2       53.91       73.17     10.57 o 
  -5   9   2        4.75       -8.70      8.70 o 
  -4   9   2      330.07      366.04     15.71 o 
  -3   9   2      947.97      913.25     33.30 o 
  -2   9   2       87.56       66.26      9.94 o 
  -1   9   2       17.58       23.25      7.57 o 
   0   9   2        8.26        0.69      8.16 o 
   1   9   2       47.11       35.18      8.83 o 
   2   9   2        8.86       21.83      8.76 o 
   3   9   2       46.64       35.63      9.36 o 
   4   9   2      239.62      247.34     14.03 o 
   5   9   2       16.53       -4.50     10.79 o 
   6   9   2       35.28       41.60     12.17 o 
   7   9   2      288.23      246.22     15.30 o 
   8   9   2      117.55      122.98     13.01 o 
   9   9   2      127.67      121.46     13.73 o 
  10   9   2        7.15        3.37     20.40 o 
  11   9   2        0.77       11.57     12.27 o 
  12   9   2      109.43      124.04     15.68 o 
  13   9   2       13.07       18.48     17.40 o 
 -11  10   2        0.57       -3.28     23.13 o 
 -10  10   2        4.35      -12.96     12.96 o 
  -9  10   2      103.20       94.94     15.44 o 
  -8  10   2        1.41        5.97     24.15 o 
  -7  10   2       13.77       -4.83     12.34 o 
  -6  10   2        0.34        2.54      9.87 o 
  -5  10   2       52.34       48.59     11.08 o 
  -4  10   2        1.10        4.17      9.00 o 
  -3  10   2      111.13       84.22     10.61 o 
  -2  10   2        1.18       10.25     16.70 o 
  -1  10   2        1.70       -5.45      8.57 o 
   0  10   2       70.58       77.10     13.68 o 
   1  10   2       40.37       76.08     10.55 o 
   2  10   2       13.29       -0.78      9.55 o 
   3  10   2       28.80       39.91     10.38 o 
   4  10   2       65.29       59.33     11.47 o 
   5  10   2      161.81      156.64     16.51 o 
   6  10   2       28.65       24.67     16.19 o 
   7  10   2        0.50      -13.07     13.07 o 
   8  10   2       56.53      104.46     16.89 o 
   9  10   2        1.25       12.85     14.54 o 
  10  10   2        3.94        3.58     21.84 o 
  -8  11   2       13.07       40.82     17.99 o 
  -7  11   2       87.74       83.20     35.20 o 
  -6  11   2        3.63        6.76     11.75 o 
  -5  11   2        0.23        1.43     11.22 o 
  -4  11   2       20.57       11.13     12.95 o 
  -3  11   2        4.76        7.69     19.53 o 
  -2  11   2       96.84       94.85     16.19 o 
  -1  11   2        0.49       -7.19     14.90 o 
   0  11   2       69.42       91.74     19.27 o 
   1  11   2      102.95      105.07     12.32 o 
   2  11   2        1.14       -2.46     10.53 o 
   3  11   2       19.39       27.59     11.30 o 
   4  11   2       20.68       27.76     15.26 o 
   5  11   2       15.75       16.34     14.71 o 
   6  11   2        2.96       -8.22     15.93 o 
 -22   1   3       48.69       55.75     20.63 o 
 -21   1   3      246.46      251.53     24.79 o 
 -20   1   3      112.33      120.77     20.34 o 
 -19   1   3      369.89      411.64     19.78 o 
 -18   1   3      799.33      792.59     47.88 o 
 -17   1   3      201.41      200.38     18.66 o 
 -16   1   3      556.73      605.48     25.19 o 
 -15   1   3      711.33      655.19     22.32 o 
 -14   1   3      341.95      339.53     11.66 o 
 -13   1   3      307.07      332.76     10.23 o 
 -12   1   3       55.93       70.19      3.96 o 
 -11   1   3      120.37      126.99      4.39 o 
 -10   1   3      871.73      851.50     14.79 o 
  -9   1   3      288.43      253.75      5.80 o 
  -8   1   3      157.97      126.65      3.82 o 
  -7   1   3     3772.62     3840.42     59.01 o 
  -6   1   3     8640.48     9057.60    137.75 o 
  -5   1   3      653.66      581.71     10.77 o 
  -4   1   3    24954.78    24983.16    535.93 o 
  -3   1   3       57.72       76.02      4.95 o 
  -2   1   3    15832.13    15684.96    297.51 o 
  -1   1   3     7757.26     8066.47    131.21 o 
   0   1   3     9835.33     9661.22    147.41 o 
   1   1   3     6083.32     6320.39    113.92 o 
   2   1   3     1247.06     1217.18     22.68 o 
   3   1   3     2584.41     2564.48     40.22 o 
   4   1   3       87.69       76.86      2.80 o 
   5   1   3      771.34      909.73     17.58 o 
   6   1   3      399.46      488.08      8.54 o 
   7   1   3        7.95       18.14      1.86 o 
   8   1   3     1702.34     1800.87     25.84 o 
   9   1   3        9.19       11.12      2.42 o 
  10   1   3      347.93      365.24      7.44 o 
  11   1   3      581.32      607.85     12.36 o 
  12   1   3     2335.64     2255.69     50.91 o 
  13   1   3      452.92      441.63     15.93 o 
  14   1   3     1197.60     1212.47     37.95 o 
  15   1   3      229.23      284.97     21.74 o 
  16   1   3       98.43      138.36     26.72 o 
  17   1   3      289.00      288.78     26.21 o 
  18   1   3       20.20       14.38     25.70 o 
  19   1   3       13.51       24.70     20.11 o 
  20   1   3       10.12      -10.95     18.65 o 
 -21   2   3      237.08      266.20     39.06 o 
 -20   2   3      160.19      178.81     20.04 o 
 -19   2   3       12.95       24.46     11.63 o 
 -18   2   3        0.84        0.93     10.23 o 
 -17   2   3        1.61      -11.70     11.70 o 
 -16   2   3     1010.43      986.12     31.78 o 
 -15   2   3      928.87      844.75     26.85 o 
 -14   2   3      780.01      722.30     19.92 o 
 -13   2   3      794.30      762.89     21.95 o 
 -12   2   3     2980.30     3021.73     54.61 o 
 -11   2   3     1041.72      923.48     16.15 o 
 -10   2   3     3293.31     3311.05     51.81 o 
  -9   2   3    10524.83    10829.28    164.81 o 
  -8   2   3    10178.38    10664.34    162.22 o 
  -7   2   3     1364.94     1356.11     23.32 o 
  -6   2   3     1270.39     1336.23     25.60 o 
  -5   2   3       84.92       67.51      5.75 o 
  -4   2   3       32.87       47.05      1.99 o 
  -3   2   3     2887.32     2942.39     45.54 o 
  -2   2   3     4779.64     5101.29     78.13 o 
  -1   2   3       72.01       64.72      3.41 o 
   0   2   3     1268.81     1295.32     20.47 o 
   1   2   3     1267.31     1279.22     21.82 o 
   2   2   3     6467.35     6978.00    120.96 o 
   3   2   3      308.66      273.07      5.76 o 
   4   2   3    16454.44    17091.87    257.22 o 
   5   2   3     5990.40     6114.90    103.01 o 
   6   2   3     5219.42     5174.54     90.52 o 
   7   2   3     1695.30     1525.66     32.94 o 
   8   2   3     1198.28     1136.45     20.47 o 
   9   2   3     3633.00     3679.26     61.12 o 
  10   2   3     1061.78     1018.48     23.51 o 
  11   2   3      592.74      584.02     14.18 o 
  12   2   3       65.28       74.47      5.93 o 
  13   2   3       83.86       83.76      7.06 o 
  14   2   3       91.47       99.90     10.53 o 
  15   2   3      137.01      154.92     17.50 o 
  16   2   3      360.28      361.75     27.63 o 
  17   2   3       60.25       67.93     29.29 o 
  18   2   3       99.08      102.78     31.35 o 
  19   2   3       63.95       29.29     30.83 o 
 -21   3   3        5.41       26.48     20.30 o 
 -20   3   3      156.29      145.01     18.73 o 
 -19   3   3       11.33       13.47     15.93 o 
 -18   3   3       67.09       79.59     14.83 o 
 -17   3   3      124.15      124.06     15.64 o 
 -16   3   3        2.69       16.60      9.38 o 
 -15   3   3       40.06       40.28      8.92 o 
 -14   3   3      132.84      113.05      7.29 o 
 -13   3   3        0.97        0.67      4.81 o 
 -12   3   3      135.41      154.66      7.70 o 
 -11   3   3       23.78       24.25      3.62 o 
 -10   3   3      287.12      271.39      7.20 o 
  -9   3   3     1871.54     1966.71     31.32 o 
  -8   3   3       38.18       34.87      2.48 o 
  -7   3   3      819.43      897.07     14.91 o 
  -6   3   3      516.82      592.66     11.38 o 
  -5   3   3     1555.27     1583.73     25.39 o 
  -4   3   3      838.40      811.33     13.63 o 
  -3   3   3      402.86      492.49      8.70 o 
  -2   3   3     2355.35     2322.65     36.27 o 
  -1   3   3       25.13       29.65      1.81 o 
   0   3   3        4.04       23.43      2.60 o 
   1   3   3     2546.07     2747.06     40.86 o 
   2   3   3      648.98      697.74     13.42 o 
   3   3   3     1038.22     1066.74     17.32 o 
   4   3   3      504.26      563.70     10.48 o 
   5   3   3     1307.48     1379.71     32.36 o 
   6   3   3      602.94      659.07     12.00 o 
   7   3   3       18.71       27.83      2.78 o 
   8   3   3      178.85      184.58      6.71 o 
   9   3   3       41.01       48.32      3.56 o 
  10   3   3        5.11        5.32      4.35 o 
  11   3   3      143.84      135.22      7.65 o 
  12   3   3      340.68      334.09     22.48 o 
  13   3   3      151.76      154.10     10.14 o 
  14   3   3      226.38      196.42     11.68 o 
  15   3   3       10.24        2.49     12.82 o 
  16   3   3      164.78      188.19     32.85 o 
  17   3   3        0.51      -10.58     10.58 o 
  18   3   3       86.60       58.22     25.44 o 
  19   3   3       14.87       11.37     18.34 o 
 -21   4   3        3.60        8.22     20.56 o 
 -20   4   3       62.21       70.08     14.60 o 
 -19   4   3       20.29       16.07     11.42 o 
 -18   4   3       16.46       22.36     11.27 o 
 -17   4   3      705.65      699.92     34.88 o 
 -16   4   3        2.89        1.41      9.06 o 
 -15   4   3      195.46      197.58     13.42 o 
 -14   4   3      142.52      158.68     10.05 o 
 -13   4   3      429.45      418.99     23.04 o 
 -12   4   3      510.93      456.04     19.29 o 
 -11   4   3      414.22      403.21     11.33 o 
 -10   4   3      449.23      445.02      9.40 o 
  -9   4   3      779.89      728.73     14.36 o 
  -8   4   3      146.17      143.58      4.25 o 
  -7   4   3     2091.57     2078.16     32.78 o 
  -6   4   3     1204.71     1197.90     19.90 o 
  -5   4   3      429.15      447.67      8.57 o 
  -4   4   3      301.42      288.53      6.16 o 
  -3   4   3      553.89      529.58      9.60 o 
  -2   4   3      274.27      260.52      5.58 o 
  -1   4   3     2540.59     2767.61     43.17 o 
   0   4   3       25.34        9.79      1.77 o 
   1   4   3      189.34      192.64      4.53 o 
   2   4   3      922.56      919.57     15.29 o 
   3   4   3     1669.15     1452.84     25.69 o 
   4   4   3      236.02      275.28      9.59 o 
   5   4   3      162.84      122.51      4.45 o 
   6   4   3     2807.35     2887.91     47.19 o 
   7   4   3      140.73      146.63      4.56 o 
   8   4   3      588.09      594.55     11.15 o 
   9   4   3      631.39      618.72     14.47 o 
  10   4   3      207.05      223.10     10.81 o 
  11   4   3     1339.98     1328.57     59.97 o 
  12   4   3      325.82      319.31     15.60 o 
  13   4   3      461.76      440.97     19.42 o 
  14   4   3      373.73      375.51     18.50 o 
  15   4   3      136.63      134.48     12.98 o 
  16   4   3        3.89       -1.71     16.19 o 
  17   4   3        1.13       -3.30     12.19 o 
  18   4   3       10.12       19.71     13.04 o 
 -20   5   3        6.58       10.07     13.91 o 
 -19   5   3      264.64      284.89     18.58 o 
 -18   5   3      453.02      465.74     28.87 o 
 -17   5   3       71.00       77.18     12.21 o 
 -16   5   3      428.17      410.95     19.25 o 
 -15   5   3      423.76      438.81     34.99 o 
 -14   5   3      125.65      125.45     11.61 o 
 -13   5   3      258.97      231.66     13.78 o 
 -12   5   3        7.52        4.96      7.93 o 
 -11   5   3      107.46      104.50     11.91 o 
 -10   5   3       26.49       21.15      6.30 o 
  -9   5   3     2519.15     2449.28     48.70 o 
  -8   5   3      259.55      244.88      7.06 o 
  -7   5   3      617.53      626.15     12.17 o 
  -6   5   3     1476.16     1405.87     23.13 o 
  -5   5   3     3504.40     3556.81     55.73 o 
  -4   5   3      407.33      370.47      8.39 o 
  -3   5   3     2074.22     1955.10     31.22 o 
  -2   5   3       26.41       42.20      5.59 o 
  -1   5   3    10911.09    11275.37    172.92 o 
   0   5   3     3723.32     3768.90     58.52 o 
   1   5   3       14.56       19.48      4.52 o 
   2   5   3     5653.34     5742.25     88.43 o 
   3   5   3       42.82       62.28      2.65 o 
   4   5   3      252.39      274.06      6.20 o 
   5   5   3      838.71      871.71     18.67 o 
   6   5   3       85.64       70.33      3.99 o 
   7   5   3      679.96      635.64     15.85 o 
   8   5   3       18.34       11.43     10.38 o 
   9   5   3     1199.08     1026.49     37.06 o 
  10   5   3       15.58       18.43      8.37 o 
  11   5   3      828.67      784.07     26.17 o 
  12   5   3      264.00      281.34     15.15 o 
  13   5   3      205.70      226.07     14.15 o 
  14   5   3      198.76      208.72     14.61 o 
  15   5   3      272.56      315.84     20.04 o 
  16   5   3        4.57       19.19     11.66 o 
  17   5   3       39.23       68.54     14.16 o 
  18   5   3      105.42      147.71     26.48 o 
 -19   6   3       81.03       71.28     18.62 o 
 -18   6   3        5.04        2.71     12.94 o 
 -17   6   3       43.87       43.42     12.32 o 
 -16   6   3       20.29       12.57     11.46 o 
 -15   6   3        0.87        3.95      9.99 o 
 -14   6   3       73.79       88.24     11.96 o 
 -13   6   3       23.45       14.76     12.75 o 
 -12   6   3       66.59       73.95     10.42 o 
 -11   6   3      112.94      109.69     10.77 o 
 -10   6   3       78.80       69.93      9.56 o 
  -9   6   3      928.89      886.26     27.03 o 
  -8   6   3      130.90      134.20      7.51 o 
  -7   6   3     1941.09     1927.74     36.30 o 
  -6   6   3       12.92       21.13      4.19 o 
  -5   6   3      202.99      186.60      5.60 o 
  -4   6   3     2163.40     2107.74     36.30 o 
  -3   6   3      730.51      736.55     14.29 o 
  -2   6   3      157.17      162.16      4.80 o 
  -1   6   3        7.21        4.35      2.55 o 
   0   6   3      562.70      564.78     16.15 o 
   1   6   3        3.10        4.51      2.76 o 
   2   6   3       12.37       21.01      2.62 o 
   3   6   3     3562.05     3649.71     64.17 o 
   4   6   3       39.91       40.41      4.69 o 
   5   6   3      728.53      706.74     16.97 o 
   6   6   3      237.64      275.31     10.07 o 
   7   6   3       26.72       33.70      5.92 o 
   8   6   3      252.58      232.01     10.64 o 
   9   6   3       69.44       91.35     10.47 o 
  10   6   3       33.52       40.50     10.88 o 
  11   6   3      621.10      642.94     24.67 o 
  12   6   3        3.78       -0.21      9.95 o 
  13   6   3      147.92      105.92     13.43 o 
  14   6   3       93.79       90.25     12.96 o 
  15   6   3      144.48      131.51     15.04 o 
  16   6   3       28.15       12.25     13.08 o 
  17   6   3       12.58        4.31     28.88 o 
 -18   7   3       15.51       36.49     32.38 o 
 -17   7   3       10.79        8.38     15.10 o 
 -16   7   3        2.83       13.88     12.60 o 
 -15   7   3        0.28        3.92     11.38 o 
 -14   7   3       86.75       68.51     12.16 o 
 -13   7   3       37.57       31.78     11.48 o 
 -12   7   3       35.04       28.67      9.97 o 
 -11   7   3       18.29       17.21      9.41 o 
 -10   7   3      441.83      450.09     22.67 o 
  -9   7   3        0.30       -0.43      8.34 o 
  -8   7   3       42.28       29.62      9.16 o 
  -7   7   3      367.13      343.93     12.83 o 
  -6   7   3       14.55       15.97      5.40 o 
  -5   7   3       33.85       17.47      4.27 o 
  -4   7   3      186.79      193.25      7.03 o 
  -3   7   3      424.95      450.07     11.54 o 
  -2   7   3      238.77      238.01      8.52 o 
  -1   7   3        6.99       -3.33      4.89 o 
   0   7   3        7.29        2.45      4.48 o 
   1   7   3     1103.38     1094.17     22.81 o 
   2   7   3      366.06      350.96     10.03 o 
   3   7   3        2.73        5.67      4.59 o 
   4   7   3      325.54      330.53     14.76 o 
   5   7   3      900.78      796.14     35.76 o 
   6   7   3      774.26      749.06     25.31 o 
   7   7   3      184.95      182.18     12.42 o 
   8   7   3      551.74      512.03     20.24 o 
   9   7   3      120.33      122.72     11.98 o 
  10   7   3        3.90        9.44     10.05 o 
  11   7   3       88.78       98.37     12.14 o 
  12   7   3       40.71       24.84     11.41 o 
  13   7   3      182.24      193.19     30.05 o 
  14   7   3       20.12       24.41     13.70 o 
  15   7   3       16.73       16.10     13.76 o 
 -16   8   3       95.95       92.85     19.62 o 
 -15   8   3        4.67       30.15     12.98 o 
 -14   8   3       43.35       26.77     14.89 o 
 -13   8   3      251.02      307.99     17.90 o 
 -12   8   3       14.15       29.17     11.78 o 
 -11   8   3      569.06      584.43     23.88 o 
 -10   8   3       65.08       65.76     11.02 o 
  -9   8   3      103.30      111.19     11.37 o 
  -8   8   3      568.38      623.14     37.86 o 
  -7   8   3      163.90      163.52     20.25 o 
  -6   8   3      480.53      450.36     15.40 o 
  -5   8   3      781.37      785.45     24.40 o 
  -4   8   3      720.96      716.01     22.73 o 
  -3   8   3       86.70      115.31      9.17 o 
  -2   8   3        4.93       -3.27      6.40 o 
  -1   8   3      986.20      985.60     28.28 o 
   0   8   3      586.16      587.84     24.70 o 
   1   8   3      768.28      677.74     21.93 o 
   2   8   3      147.64      157.31     10.77 o 
   3   8   3       10.21        8.70     11.05 o 
   4   8   3       59.98       68.69     10.94 o 
   5   8   3      789.45      829.83     43.39 o 
   6   8   3        6.28       11.84      9.56 o 
   7   8   3      688.16      717.34     25.77 o 
   8   8   3       24.10       30.05     11.14 o 
   9   8   3        9.92        4.36     10.11 o 
  10   8   3      251.84      280.96     19.22 o 
  11   8   3      133.53      117.38     13.74 o 
  12   8   3        0.73        0.46     12.61 o 
  13   8   3      216.83      245.36     23.46 o 
  14   8   3       84.42       58.03     18.15 o 
 -14   9   3      145.95      137.90     21.58 o 
 -13   9   3       34.92       31.81     13.42 o 
 -12   9   3      133.65      115.39     14.85 o 
 -11   9   3        1.28       -7.19     11.14 o 
 -10   9   3       40.22       59.21     12.23 o 
  -9   9   3        8.16        9.92     10.28 o 
  -8   9   3       45.01       59.62     13.17 o 
  -7   9   3       19.73       10.72     12.22 o 
  -6   9   3        0.69       -4.31      8.76 o 
  -5   9   3      476.82      466.89     18.83 o 
  -4   9   3       31.64       30.84      9.57 o 
  -3   9   3       27.54       27.95      7.55 o 
  -2   9   3      378.56      364.31     13.61 o 
  -1   9   3        3.16       13.29      7.27 o 
   0   9   3       14.33       10.12      7.98 o 
   1   9   3      618.60      655.55     34.57 o 
   2   9   3       32.81       28.66      9.08 o 
   3   9   3        0.81       -8.31      8.31 o 
   4   9   3       75.76       91.23     14.52 o 
   5   9   3      367.21      338.07     20.31 o 
   6   9   3      424.06      401.71     21.62 o 
   7   9   3        2.96        2.39     10.65 o 
   8   9   3      538.93      501.62     22.30 o 
   9   9   3       34.10       50.31     13.07 o 
  10   9   3        5.72       20.18     12.73 o 
  11   9   3       25.71        2.05     12.84 o 
  12   9   3        9.75       24.36     18.64 o 
 -11  10   3       23.45       22.69     14.78 o 
 -10  10   3       55.26       39.74     14.65 o 
  -9  10   3      110.87      133.64     17.34 o 
  -8  10   3      139.26      123.24     16.61 o 
  -7  10   3       31.81       41.18     14.40 o 
  -6  10   3       23.55       28.01     10.57 o 
  -5  10   3      344.94      373.44     27.29 o 
  -4  10   3      320.30      366.63     39.57 o 
  -3  10   3        0.11       -1.54      9.19 o 
  -2  10   3      218.15      217.75     13.64 o 
  -1  10   3      224.61      206.14     21.70 o 
   0  10   3      173.63      201.47     31.86 o 
   1  10   3        7.85       -9.41      9.41 o 
   2  10   3      141.98      141.27     12.41 o 
   3  10   3      179.09      220.93     14.31 o 
   4  10   3      205.86      193.28     24.15 o 
   5  10   3        0.05       -1.32     17.47 o 
   6  10   3      146.11      158.66     17.60 o 
   7  10   3       47.65       56.53     15.61 o 
   8  10   3       30.07       33.66     14.17 o 
   9  10   3       91.79      101.41     16.51 o 
  -7  11   3       42.94       56.26     12.45 o 
  -6  11   3       78.32       92.51     13.32 o 
  -5  11   3       55.79       48.98     14.35 o 
  -4  11   3       35.32       17.54     23.38 o 
  -3  11   3      256.91      256.49     19.42 o 
  -2  11   3       74.20       61.96     14.85 o 
  -1  11   3       68.98      107.44     25.95 o 
   0  11   3      143.96      169.83     14.03 o 
   1  11   3      155.54      160.39     13.47 o 
   2  11   3       73.78       68.26     12.45 o 
   3  11   3        1.14        1.11     10.55 o 
   4  11   3       47.25       51.06     14.89 o 
   5  11   3      152.34      165.18     19.25 o 
 -22   0   4       10.16       -6.17     26.21 o 
 -21   0   4      242.55      293.95     36.49 o 
 -20   0   4      501.20      607.95     46.77 o 
 -19   0   4       46.38       49.08     13.59 o 
 -18   0   4       12.55        9.25     16.96 o 
 -17   0   4      183.27      186.84     29.29 o 
 -16   0   4      140.27      136.69     12.83 o 
 -15   0   4      870.65      823.29     54.99 o 
 -14   0   4       26.15       45.36      4.82 o 
 -13   0   4     5605.31     5509.00    132.84 o 
 -12   0   4     1305.93     1345.89     31.81 o 
 -11   0   4     2071.21     1894.21     42.98 o 
 -10   0   4     4365.28     4073.31     97.89 o 
  -9   0   4     6741.40     7016.78    165.87 o 
  -8   0   4    10488.56    10707.28    252.83 o 
  -7   0   4    14605.87    15661.82    367.62 o 
  -6   0   4     6484.17     6730.76    159.44 o 
  -5   0   4       52.49       89.03      5.23 o 
  -4   0   4     5503.46     5664.85    231.51 o 
  -3   0   4     1828.01     1871.93     58.25 o 
  -2   0   4     5343.86     5551.67    165.18 o 
  -1   0   4      938.35      964.80     29.78 o 
   0   0   4     4906.17     5206.96    187.83 o 
   1   0   4      912.05      998.42     25.29 o 
   2   0   4     5961.83     6227.55    177.97 o 
   3   0   4      313.24      383.31     13.03 o 
   4   0   4       74.03      133.12      5.62 o 
   5   0   4    18591.46    19358.21    484.67 o 
   6   0   4     7084.13     7401.32    186.44 o 
   7   0   4     1068.20      871.07     22.05 o 
   8   0   4     6363.38     6289.44    146.17 o 
   9   0   4      736.45      675.88     26.56 o 
  10   0   4     9822.92     9637.89    263.72 o 
  11   0   4      127.72      137.75     10.65 o 
  12   0   4        9.97       11.84     16.44 o 
  13   0   4       10.92        3.08     18.50 o 
  14   0   4      173.37      138.24     25.70 o 
  15   0   4       38.10       10.28     22.10 o 
  16   0   4      172.23      172.16     29.29 o 
  17   0   4      214.69      226.63     32.38 o 
  18   0   4       39.82       41.63     27.24 o 
  19   0   4        0.98        5.65     28.26 o 
 -22   1   4      381.52      389.28     29.57 o 
 -21   1   4        1.24       18.29     17.43 o 
 -20   1   4       29.24       34.19     15.93 o 
 -19   1   4      763.09      808.06     34.21 o 
 -18   1   4       93.56       65.78     14.54 o 
 -17   1   4      345.43      347.67     13.95 o 
 -16   1   4      734.88      801.42     27.45 o 
 -15   1   4       72.00       82.17      9.87 o 
 -14   1   4      935.85      911.16     35.12 o 
 -13   1   4      829.73      820.32     17.67 o 
 -12   1   4        5.34       12.71      3.73 o 
 -11   1   4      132.91      121.47      4.89 o 
 -10   1   4      153.15      159.70      4.52 o 
  -9   1   4      915.15      957.39     16.05 o 
  -8   1   4     8119.79     8667.62    132.16 o 
  -7   1   4     3441.75     3654.99     56.19 o 
  -6   1   4     4486.59     4692.16     83.19 o 
  -5   1   4      843.76      929.80     18.86 o 
  -4   1   4    12975.19    13273.55    266.49 o 
  -3   1   4     2753.22     2911.10     56.37 o 
  -2   1   4     2244.92     2296.89     42.90 o 
  -1   1   4     8758.99     8948.79    147.59 o 
   0   1   4     2190.10     2252.96     44.85 o 
   1   1   4     1635.56     1677.33     30.90 o 
   2   1   4     4901.25     4856.67     87.77 o 
   3   1   4     1821.62     1914.45     34.03 o 
   4   1   4     2698.44     2498.02     45.23 o 
   5   1   4     2301.72     2650.99     48.35 o 
   6   1   4      147.29      155.17      5.03 o 
   7   1   4      197.73      276.29      8.74 o 
   8   1   4      314.92      296.76      7.09 o 
   9   1   4       14.77       14.72      2.38 o 
  10   1   4      337.98      336.21      8.13 o 
  11   1   4      417.47      411.68     11.90 o 
  12   1   4      130.07      139.88      8.48 o 
  13   1   4      301.08      321.17     16.24 o 
  14   1   4      663.78      678.80     57.52 o 
  15   1   4       25.79       43.39     31.35 o 
  16   1   4      626.29      621.34     33.43 o 
  17   1   4      142.76      152.90     20.87 o 
  18   1   4        0.64       -1.23     19.27 o 
  19   1   4       36.63       22.16     21.24 o 
 -22   2   4        0.26       10.79     29.81 o 
 -21   2   4      257.97      249.40     21.20 o 
 -20   2   4      200.73      228.07     30.06 o 
 -19   2   4       12.15       15.46     18.91 o 
 -18   2   4      175.24      183.77     14.41 o 
 -17   2   4      611.17      574.58     32.71 o 
 -16   2   4       47.57       37.34      7.20 o 
 -15   2   4       70.41       74.60      6.76 o 
 -14   2   4      877.86      899.64     22.75 o 
 -13   2   4      188.67      182.12     11.37 o 
 -12   2   4     1028.40     1008.22     20.75 o 
 -11   2   4      699.04      664.84     12.47 o 
 -10   2   4      514.00      520.82     10.02 o 
  -9   2   4     2392.58     2456.60     38.66 o 
  -8   2   4      335.19      420.52      8.54 o 
  -7   2   4     1871.89     1867.86     35.48 o 
  -6   2   4     1106.13     1076.25     21.01 o 
  -5   2   4      695.52      740.67     13.48 o 
  -4   2   4     1516.91     1564.94     24.82 o 
  -3   2   4     2114.37     2091.15     32.63 o 
  -2   2   4     2883.47     3043.18     46.93 o 
  -1   2   4       46.51       44.00      1.79 o 
   0   2   4       85.45       80.54      2.89 o 
   1   2   4      304.09      273.98      5.77 o 
   2   2   4      358.12      432.17     10.10 o 
   3   2   4      635.55      611.74     13.44 o 
   4   2   4     1904.95     1927.27     36.60 o 
   5   2   4      531.97      613.71     11.57 o 
   6   2   4     1072.14     1020.02     19.38 o 
   7   2   4       57.73       64.49      3.09 o 
   8   2   4      155.99      165.00      4.57 o 
   9   2   4      479.98      457.90     11.56 o 
  10   2   4      178.03      176.89      8.77 o 
  11   2   4      381.09      377.56     12.15 o 
  12   2   4     1227.35     1238.96     33.30 o 
  13   2   4      566.19      571.28     24.30 o 
  14   2   4      288.73      291.93     15.80 o 
  15   2   4       11.96        5.59     12.85 o 
  16   2   4      182.65      166.19     20.41 o 
  17   2   4      119.36      151.23     36.74 o 
  18   2   4        0.92       39.57     29.81 o 
  19   2   4      105.53       54.47     31.86 o 
 -21   3   4       95.07      109.71     18.21 o 
 -20   3   4      132.99      161.36     18.50 o 
 -19   3   4      199.35      210.28     18.98 o 
 -18   3   4      628.58      670.34     32.21 o 
 -17   3   4      637.50      598.94     29.37 o 
 -16   3   4      157.33      155.72     22.77 o 
 -15   3   4     2338.52     2178.91     66.49 o 
 -14   3   4      460.83      435.31     21.69 o 
 -13   3   4      339.31      292.07     14.37 o 
 -12   3   4     1896.40     1825.65     41.29 o 
 -11   3   4      281.69      273.20      7.37 o 
 -10   3   4      246.90      262.87      6.49 o 
  -9   3   4      148.65      138.23      4.14 o 
  -8   3   4     3870.21     3812.36     64.50 o 
  -7   3   4      147.64      152.23      4.66 o 
  -6   3   4      595.52      553.72     10.81 o 
  -5   3   4     8864.30     9002.71    138.17 o 
  -4   3   4     3754.05     3792.44     58.82 o 
  -3   3   4     1479.29     1280.58     20.55 o 
  -2   3   4     2142.04     1983.89     33.53 o 
  -1   3   4     5628.38     5842.26     89.69 o 
   0   3   4     6971.42     6612.18    101.41 o 
   1   3   4     3373.79     3324.39     55.48 o 
   2   3   4     3919.26     4022.16     64.06 o 
   3   3   4     3977.39     3810.29     79.44 o 
   4   3   4     1024.11     1122.88     20.00 o 
   5   3   4      134.80       98.56      3.54 o 
   6   3   4      871.20      861.82     16.83 o 
   7   3   4      419.31      444.70     10.42 o 
   8   3   4       22.15       30.89      3.41 o 
   9   3   4        9.83        9.20      4.28 o 
  10   3   4     1466.09     1362.09     33.34 o 
  11   3   4       25.78       31.83      5.34 o 
  12   3   4      135.97      141.96     10.15 o 
  13   3   4      792.79      788.86     24.01 o 
  14   3   4       77.43       80.59     10.74 o 
  15   3   4      571.81      546.10     25.36 o 
  16   3   4      107.51      124.31     13.22 o 
  17   3   4       43.19       51.97     18.50 o 
  18   3   4      265.04      316.36     25.93 o 
 -21   4   4      163.81      190.45     25.97 o 
 -20   4   4       17.35       27.27     13.60 o 
 -19   4   4      108.08      144.70     19.33 o 
 -18   4   4      153.07      156.46     17.62 o 
 -17   4   4      128.90      135.72     12.97 o 
 -16   4   4       14.78       16.45     13.69 o 
 -15   4   4       33.33       31.78      9.10 o 
 -14   4   4      636.39      617.08     29.71 o 
 -13   4   4       12.40       11.96      5.81 o 
 -12   4   4     1494.64     1513.01     31.33 o 
 -11   4   4      972.07      972.54     19.83 o 
 -10   4   4       17.51       26.66      4.92 o 
  -9   4   4     1376.61     1315.44     21.66 o 
  -8   4   4     5751.43     5837.35    117.39 o 
  -7   4   4     1116.82     1133.69     20.62 o 
  -6   4   4     3985.52     4084.07     63.86 o 
  -5   4   4       21.49       21.58      2.75 o 
  -4   4   4      643.47      689.61     12.09 o 
  -3   4   4     4974.96     5024.71     77.65 o 
  -2   4   4      239.78      277.60      5.91 o 
  -1   4   4      114.97      117.36      3.51 o 
   0   4   4        0.97        2.98      1.79 o 
   1   4   4     2846.96     2772.56     41.70 o 
   2   4   4       33.55       39.77      3.42 o 
   3   4   4     1101.64     1008.30     18.18 o 
   4   4   4     1320.69     1379.66     26.85 o 
   5   4   4      991.64     1005.09     18.07 o 
   6   4   4     2559.91     2561.50     49.68 o 
   7   4   4      378.61      378.49     10.51 o 
   8   4   4      199.76      193.73      7.94 o 
   9   4   4     1418.18     1400.30     32.94 o 
  10   4   4       58.27       57.74      7.64 o 
  11   4   4      905.28      868.71     32.53 o 
  12   4   4        5.25       12.82      8.80 o 
  13   4   4       74.02       59.80     10.64 o 
  14   4   4       18.75       19.94     10.44 o 
  15   4   4       56.80       70.21     12.51 o 
  16   4   4       66.83       61.65     12.51 o 
  17   4   4        0.27      -13.63     13.63 o 
  18   4   4       33.06       50.40     25.20 o 
 -20   5   4       17.80       26.58     13.24 o 
 -19   5   4       69.35       46.86     12.78 o 
 -18   5   4       78.89       93.19     13.91 o 
 -17   5   4       32.75       41.75     11.56 o 
 -16   5   4        2.80       -0.50     10.61 o 
 -15   5   4       18.33       22.79      9.89 o 
 -14   5   4       19.77       24.10      9.17 o 
 -13   5   4        5.83       -1.50      7.98 o 
 -12   5   4       97.22       72.31      9.78 o 
 -11   5   4      516.38      510.52     16.64 o 
 -10   5   4      488.84      526.33     13.51 o 
  -9   5   4       28.43       34.42      4.00 o 
  -8   5   4        0.90        1.96      4.04 o 
  -7   5   4      706.64      708.05     13.11 o 
  -6   5   4       97.35      119.77      4.32 o 
  -5   5   4      435.18      413.55      8.58 o 
  -4   5   4      620.98      631.50     11.54 o 
  -3   5   4      136.99      129.89      4.10 o 
  -2   5   4       50.34       53.92      3.03 o 
  -1   5   4      135.46      134.18      3.89 o 
   0   5   4      841.17      845.36     14.61 o 
   1   5   4      724.90      740.87     12.99 o 
   2   5   4      245.20      240.38      6.16 o 
   3   5   4      461.90      471.99      9.78 o 
   4   5   4      120.41      110.22      3.63 o 
   5   5   4      109.50      101.18      4.88 o 
   6   5   4       51.44       61.09      5.55 o 
   7   5   4     1103.59      995.57     31.40 o 
   8   5   4      561.31      543.22     20.40 o 
   9   5   4       31.76       46.53      9.50 o 
  10   5   4      144.89      128.99     15.63 o 
  11   5   4      224.68      260.04     23.86 o 
  12   5   4      329.84      274.16     15.42 o 
  13   5   4        1.77       -5.68     11.38 o 
  14   5   4      210.90      202.03     15.02 o 
  15   5   4      124.78      122.48     13.62 o 
  16   5   4        6.67        1.26     12.28 o 
  17   5   4        7.52        5.35     12.99 o 
 -19   6   4       15.12       19.40     40.60 o 
 -18   6   4        0.01        8.07     12.76 o 
 -17   6   4       47.93       51.42     13.94 o 
 -16   6   4      161.99      223.76     33.97 o 
 -15   6   4       65.46       67.39     11.99 o 
 -14   6   4       62.23       69.20     10.51 o 
 -13   6   4      333.72      405.51     18.13 o 
 -12   6   4      428.60      415.43     21.03 o 
 -11   6   4        6.31       11.19      8.28 o 
 -10   6   4     1661.27     1734.19     50.94 o 
  -9   6   4      298.87      294.20     11.10 o 
  -8   6   4       11.45       12.09      6.97 o 
  -7   6   4     1648.38     1558.44     36.06 o 
  -6   6   4      129.38      137.00      6.71 o 
  -5   6   4     1789.85     1788.49     31.35 o 
  -4   6   4      879.47      868.05     16.58 o 
  -3   6   4        2.78        9.76      2.79 o 
  -2   6   4        4.69        8.68      2.92 o 
  -1   6   4        9.80        4.64      2.72 o 
   0   6   4      196.84      208.65      5.63 o 
   1   6   4       69.32       94.54      4.30 o 
   2   6   4     1241.98     1200.25     21.80 o 
   3   6   4      339.01      331.27     14.52 o 
   4   6   4       50.15       51.92      5.40 o 
   5   6   4      574.33      544.73     19.80 o 
   6   6   4       68.85       82.61      9.78 o 
   7   6   4      497.37      497.57     19.47 o 
   8   6   4      414.81      406.27     24.16 o 
   9   6   4      381.18      343.91     21.59 o 
  10   6   4       17.28       16.41      9.64 o 
  11   6   4      569.07      539.97     22.00 o 
  12   6   4        0.83        7.78     10.32 o 
  13   6   4      150.20      158.33     14.26 o 
  14   6   4        0.60       -7.95     11.56 o 
  15   6   4        1.35        4.95     12.93 o 
  16   6   4       13.61      -13.09     13.09 o 
 -18   7   4       83.21      103.42     20.62 o 
 -17   7   4       53.36       67.72     14.23 o 
 -16   7   4      336.96      334.42     34.80 o 
 -15   7   4        7.70       11.02     10.78 o 
 -14   7   4      407.40      403.58     22.69 o 
 -13   7   4       43.60       46.27     10.43 o 
 -12   7   4       11.01       29.21     10.07 o 
 -11   7   4     1216.95     1252.09     37.27 o 
 -10   7   4       36.32       54.70     12.06 o 
  -9   7   4       10.67        3.93      8.04 o 
  -8   7   4      354.63      346.08     20.89 o 
  -7   7   4      185.25      197.10      9.81 o 
  -6   7   4        6.76        6.86      5.92 o 
  -5   7   4      601.88      594.45     19.90 o 
  -4   7   4      940.36      906.95     25.07 o 
  -3   7   4       21.35       32.89      4.81 o 
  -2   7   4      184.77      176.48      8.01 o 
  -1   7   4      724.06      689.61     18.62 o 
   0   7   4      114.67      131.83      6.35 o 
   1   7   4     1306.85     1325.36     28.43 o 
   2   7   4      538.97      568.55     16.71 o 
   3   7   4      165.65      182.79     10.93 o 
   4   7   4        4.05        3.39      5.96 o 
   5   7   4      325.07      365.30     13.65 o 
   6   7   4      106.62       91.11     10.53 o 
   7   7   4      826.20      814.94     27.58 o 
   8   7   4      537.73      461.57     23.16 o 
   9   7   4      193.53      157.99     12.95 o 
  10   7   4        3.64       -1.06     10.47 o 
  11   7   4      184.74      157.61     14.01 o 
  12   7   4        1.25       13.22     10.90 o 
  13   7   4       33.83       31.47     12.87 o 
  14   7   4      212.14      219.71     22.47 o 
  15   7   4        2.51        1.59     14.37 o 
 -16   8   4       15.16       16.35     17.00 o 
 -15   8   4       13.66       22.05     13.09 o 
 -14   8   4        1.99        0.41     11.87 o 
 -13   8   4       14.87        8.32     11.46 o 
 -12   8   4       11.64       17.88     15.77 o 
 -11   8   4        3.73       -1.59     11.15 o 
 -10   8   4       15.37       28.40      9.83 o 
  -9   8   4       62.53       83.17     16.13 o 
  -8   8   4      122.54      121.20     18.15 o 
  -7   8   4      320.84      302.97     12.28 o 
  -6   8   4      213.33      242.48     11.29 o 
  -5   8   4      610.10      576.97     19.97 o 
  -4   8   4        1.76       10.58      7.50 o 
  -3   8   4        8.37        1.03      6.90 o 
  -2   8   4       78.53       70.15      9.99 o 
  -1   8   4       44.35       46.28      7.41 o 
   0   8   4       17.08       27.66      9.26 o 
   1   8   4       43.83       76.10     10.60 o 
   2   8   4      106.95       91.47     11.25 o 
   3   8   4        4.31       -2.16      8.91 o 
   4   8   4      130.56       98.64     12.83 o 
   5   8   4       60.72       63.48     10.65 o 
   6   8   4        1.13       -3.24      9.74 o 
   7   8   4       10.42        7.90      9.91 o 
   8   8   4        0.64       -2.65     10.24 o 
   9   8   4       50.39       68.33     14.90 o 
  10   8   4        8.07        5.08     10.99 o 
  11   8   4       67.23       71.23     12.70 o 
  12   8   4       39.76       21.15     12.98 o 
  13   8   4       72.95       98.19     14.51 o 
 -14   9   4        2.40      -14.36     16.14 o 
 -13   9   4        0.64       -1.59     17.43 o 
 -12   9   4      120.18      137.98     14.51 o 
 -11   9   4       10.50       13.28     15.00 o 
 -10   9   4       44.94       49.29     11.61 o 
  -9   9   4        0.85        0.65     10.41 o 
  -8   9   4        7.48       10.58     11.61 o 
  -7   9   4       62.68       44.27      9.68 o 
  -6   9   4        1.55       -3.65      8.40 o 
  -5   9   4        1.18       -8.06      8.06 o 
  -4   9   4       32.66       48.18     10.15 o 
  -3   9   4       87.13      108.83     10.81 o 
  -2   9   4      107.44      138.81     10.82 o 
  -1   9   4       22.30       26.57     11.56 o 
   0   9   4      264.08      313.31     14.78 o 
   1   9   4       41.93       54.42      9.71 o 
   2   9   4        1.16       10.24      9.21 o 
   3   9   4      449.32      435.13     23.18 o 
   4   9   4      100.13       78.93     14.27 o 
   5   9   4        1.19      -11.04     11.04 o 
   6   9   4       22.98       18.35     10.62 o 
   7   9   4       14.76        6.42     11.89 o 
   8   9   4        1.60      -11.20     11.20 o 
   9   9   4        2.73       -1.75     11.98 o 
  10   9   4        0.31       -2.20     12.38 o 
  11   9   4        3.36        6.21     12.92 o 
 -11  10   4       15.87       19.93     14.78 o 
 -10  10   4       68.07       52.24     14.71 o 
  -9  10   4       84.15       97.48     16.09 o 
  -8  10   4        6.53        2.42     13.39 o 
  -7  10   4        1.09        5.59     11.40 o 
  -6  10   4       94.87       96.09     15.38 o 
  -5  10   4        5.99        3.82      9.36 o 
  -4  10   4       53.80       72.62     10.83 o 
  -3  10   4        8.24        1.89     11.08 o 
  -2  10   4       59.46       43.98     10.36 o 
  -1  10   4       22.67       15.18      9.71 o 
   0  10   4        0.22       -0.99      9.55 o 
   1  10   4        5.83        8.67     10.23 o 
   2  10   4       15.81       -1.38     10.14 o 
   3  10   4       43.71       14.38     13.07 o 
   4  10   4        0.56       -1.62     34.43 o 
   5  10   4        5.54      -10.28     13.54 o 
   6  10   4      104.86      118.97     17.44 o 
   7  10   4       55.03       64.20     16.53 o 
   8  10   4        0.90        5.32     15.25 o 
   9  10   4      138.84      157.25     25.70 o 
  -7  11   4       19.97        0.02     11.85 o 
  -6  11   4        3.74      -16.96     16.96 o 
  -5  11   4        0.52       12.08     13.45 o 
  -4  11   4        3.88        8.00     12.85 o 
  -3  11   4      121.93      121.46     16.17 o 
  -2  11   4       11.41       18.91     13.10 o 
  -1  11   4       65.69       77.20     13.96 o 
   0  11   4       35.22       55.91     19.60 o 
   1  11   4       27.14       34.27     11.93 o 
   2  11   4        4.07      -10.73     10.73 o 
   3  11   4        3.89        5.89     15.05 o 
   4  11   4       21.60        8.40     14.48 o 
 -22   1   5       66.53       38.71     34.17 o 
 -21   1   5       20.89        1.93     12.78 o 
 -20   1   5       71.85       46.66     12.55 o 
 -19   1   5      378.91      359.32     18.80 o 
 -18   1   5      425.50      412.55     24.74 o 
 -17   1   5      900.32      864.83     50.29 o 
 -16   1   5      349.26      387.25     17.95 o 
 -15   1   5     1696.59     1702.56     37.98 o 
 -14   1   5      975.45      979.51     26.51 o 
 -13   1   5     1656.83     1608.69     31.09 o 
 -12   1   5     1185.09     1254.61     23.20 o 
 -11   1   5     1063.40     1000.75     17.15 o 
 -10   1   5      125.81      100.72      3.45 o 
  -9   1   5     4232.80     4390.39     70.94 o 
  -8   1   5      598.19      616.22     11.93 o 
  -7   1   5      248.60      310.59      8.14 o 
  -6   1   5      308.30      296.10     10.22 o 
  -5   1   5     2029.06     2134.43     45.61 o 
  -4   1   5     3273.61     3244.31     68.20 o 
  -3   1   5     3632.08     3677.54     68.58 o 
  -2   1   5     1267.56     1202.39     23.29 o 
  -1   1   5     8492.15     8661.79    159.30 o 
   0   1   5     4797.50     4823.97     99.94 o 
   1   1   5     1966.94     1813.83     38.60 o 
   2   1   5     5031.49     4982.95     89.97 o 
   3   1   5     7452.75     7787.82    132.89 o 
   4   1   5     2195.50     2064.82     32.93 o 
   5   1   5     1527.66     1495.02     26.33 o 
   6   1   5       62.99       38.73      3.07 o 
   7   1   5      285.82      257.26      7.19 o 
   8   1   5       18.64       19.57      3.63 o 
   9   1   5        0.13       -3.13      3.21 o 
  10   1   5        6.61        7.68      4.84 o 
  11   1   5      340.78      327.90     14.88 o 
  12   1   5       36.96       24.58     10.32 o 
  13   1   5      772.01      736.06     26.39 o 
  14   1   5        6.80       32.62     15.36 o 
  15   1   5       97.50      118.69     25.18 o 
  16   1   5      132.18       90.51     18.33 o 
  17   1   5      136.92      108.58     29.04 o 
  18   1   5      115.42      121.23     27.75 o 
 -22   2   5       22.40       18.11     16.18 o 
 -21   2   5      170.83      170.83     18.82 o 
 -20   2   5      302.03      343.79     22.29 o 
 -19   2   5      311.67      370.21     19.12 o 
 -18   2   5      159.89      192.04     17.00 o 
 -17   2   5      170.22      200.46     11.14 o 
 -16   2   5        5.10        1.68      6.94 o 
 -15   2   5        0.45       16.18      6.75 o 
 -14   2   5       61.18       67.97      8.01 o 
 -13   2   5      636.97      600.15     15.98 o 
 -12   2   5     1279.08     1318.66     28.24 o 
 -11   2   5     1295.65     1267.25     21.19 o 
 -10   2   5     3880.02     3844.06     59.73 o 
  -9   2   5     3098.76     2940.37     49.42 o 
  -8   2   5      509.73      548.34     12.06 o 
  -7   2   5    21846.18    22066.87    398.00 o 
  -6   2   5     1881.28     1999.63     34.20 o 
  -5   2   5     2155.73     1996.42     31.52 o 
  -4   2   5     2921.79     2853.96     44.43 o 
  -3   2   5     2290.58     2236.90     34.92 o 
  -2   2   5     6608.34     6870.36    105.55 o 
  -1   2   5     4709.51     4916.62     81.90 o 
   0   2   5      902.07     1031.16     18.18 o 
   1   2   5      334.49      309.52      7.25 o 
   2   2   5     1684.92     1838.98     42.54 o 
   3   2   5     1237.53     1248.78     25.25 o 
   4   2   5      433.06      512.58      9.96 o 
   5   2   5     1794.57     1876.57     38.17 o 
   6   2   5     3208.42     3297.29     55.03 o 
   7   2   5     1329.58     1324.17     23.68 o 
   8   2   5     1012.41     1003.06     18.08 o 
   9   2   5     2180.77     2029.30     38.09 o 
  10   2   5      642.92      610.47     15.82 o 
  11   2   5     2890.13     2850.60     64.98 o 
  12   2   5      103.20      107.44     10.66 o 
  13   2   5        7.39       -4.50      8.97 o 
  14   2   5      114.29      108.43     12.14 o 
  15   2   5        3.46       20.74     15.44 o 
  16   2   5       34.53       40.70     16.89 o 
  17   2   5       11.79       25.68     17.29 o 
  18   2   5        0.18      -15.42     16.51 o 
 -21   3   5       86.71       70.68     17.35 o 
 -20   3   5       90.78       80.44     20.04 o 
 -19   3   5       68.20       72.79     15.64 o 
 -18   3   5      146.58      120.50     21.33 o 
 -17   3   5        4.35       -4.53     11.41 o 
 -16   3   5       88.87       98.94     10.85 o 
 -15   3   5      103.32      121.18     10.84 o 
 -14   3   5      138.69      133.91     10.53 o 
 -13   3   5      796.31      783.08     25.79 o 
 -12   3   5       22.23       37.19      7.86 o 
 -11   3   5        5.28        4.11      3.37 o 
 -10   3   5        3.72        3.21      2.47 o 
  -9   3   5        1.14        4.02      3.02 o 
  -8   3   5     1912.73     2069.61     35.98 o 
  -7   3   5      108.05      145.67      4.70 o 
  -6   3   5       74.01       96.81      3.46 o 
  -5   3   5      180.22      237.20      6.45 o 
  -4   3   5       79.29      105.17      3.32 o 
  -3   3   5     2461.30     2571.77     40.36 o 
  -2   3   5      193.67      204.50      5.25 o 
  -1   3   5     3057.28     3117.31     48.42 o 
   0   3   5     1071.41     1174.54     20.67 o 
   1   3   5       31.66       21.15      2.32 o 
   2   3   5      522.78      498.81     10.93 o 
   3   3   5      721.11      734.30     15.24 o 
   4   3   5      138.02      121.23      4.66 o 
   5   3   5      219.93      260.06      6.39 o 
   6   3   5      359.99      415.05      9.75 o 
   7   3   5       26.22       28.95      3.47 o 
   8   3   5      101.28       91.38      5.92 o 
   9   3   5       85.48       92.27      5.86 o 
  10   3   5      365.67      350.07     12.47 o 
  11   3   5       53.60       57.09      7.40 o 
  12   3   5      125.68      103.87      9.62 o 
  13   3   5       52.41       46.02      9.00 o 
  14   3   5        1.78        7.41     14.97 o 
  15   3   5        4.47       -3.91     10.77 o 
  16   3   5        0.53        9.88     11.86 o 
  17   3   5       70.87       72.78     18.27 o 
  18   3   5        9.71       30.12     20.11 o 
 -21   4   5       54.03       64.09     14.51 o 
 -20   4   5        8.09        8.54     11.82 o 
 -19   4   5        5.41        0.02     12.01 o 
 -18   4   5       35.36       55.52     16.83 o 
 -17   4   5       15.36       -3.74     10.39 o 
 -16   4   5        0.11        4.67      9.62 o 
 -15   4   5        2.02       -8.84      8.84 o 
 -14   4   5      555.27      520.01     20.45 o 
 -13   4   5       50.05       58.27      7.75 o 
 -12   4   5      405.94      422.38     13.14 o 
 -11   4   5     1165.08     1120.48     23.95 o 
 -10   4   5      260.95      256.02      7.50 o 
  -9   4   5      183.90      186.78      6.02 o 
  -8   4   5     1551.12     1506.12     26.92 o 
  -7   4   5       22.03       41.67      3.36 o 
  -6   4   5     2104.52     2030.79     32.61 o 
  -5   4   5      534.19      463.29      8.99 o 
  -4   4   5     1914.48     2045.20     32.60 o 
  -3   4   5     5109.91     5188.84     80.25 o 
  -2   4   5      516.38      606.19     10.90 o 
  -1   4   5       63.27       79.18      3.12 o 
   0   4   5      697.17      685.91     12.01 o 
   1   4   5       31.14       41.11      2.79 o 
   2   4   5      651.22      663.39     12.80 o 
   3   4   5        3.13        2.45      3.42 o 
   4   4   5     1827.35     1870.65     52.17 o 
   5   4   5      569.86      558.14     11.49 o 
   6   4   5      149.10      170.77      6.69 o 
   7   4   5      552.78      538.49     15.28 o 
   8   4   5     1175.61     1133.27     30.49 o 
   9   4   5      474.38      436.71     14.25 o 
  10   4   5     1015.25      951.22     31.90 o 
  11   4   5       24.12       31.92     10.16 o 
  12   4   5      234.41      238.44     14.62 o 
  13   4   5      283.12      276.37     42.37 o 
  14   4   5        2.49        5.11     12.71 o 
  15   4   5       45.29       47.97     12.51 o 
  16   4   5       23.35       -1.01     13.45 o 
  17   4   5        3.50        1.34     12.71 o 
 -20   5   5      183.36      209.70     23.14 o 
 -19   5   5       49.10       54.24     14.19 o 
 -18   5   5       93.19      106.70     13.90 o 
 -17   5   5      453.51      484.82     21.44 o 
 -16   5   5      196.30      222.90     15.05 o 
 -15   5   5      488.49      507.68     24.36 o 
 -14   5   5      959.61     1045.31     33.07 o 
 -13   5   5       14.99       24.93      8.71 o 
 -12   5   5     1385.28     1383.78     43.93 o 
 -11   5   5      371.31      343.57     11.91 o 
 -10   5   5     1971.49     2004.65     41.08 o 
  -9   5   5      619.31      520.34     14.65 o 
  -8   5   5      452.60      439.88     12.26 o 
  -7   5   5      168.31      175.45      7.18 o 
  -6   5   5      238.46      246.48      6.37 o 
  -5   5   5     2345.92     2347.02     37.47 o 
  -4   5   5     1378.44     1415.02     23.32 o 
  -3   5   5       76.78       76.49      3.57 o 
  -2   5   5     4180.08     4031.37     62.69 o 
  -1   5   5      126.74      123.82      5.61 o 
   0   5   5     1111.60     1048.84     17.03 o 
   1   5   5     3675.50     3795.57     63.99 o 
   2   5   5      297.99      290.80      8.02 o 
   3   5   5     1442.53     1433.49     25.61 o 
   4   5   5     1946.43     1933.92     46.93 o 
   5   5   5       10.00       16.30      4.31 o 
   6   5   5     1617.02     1571.03     36.78 o 
   7   5   5        7.96       -0.61      6.91 o 
   8   5   5      176.23      175.30     12.10 o 
   9   5   5      145.09      153.91     11.95 o 
  10   5   5     1604.66     1394.74     41.43 o 
  11   5   5        1.16        0.79      9.41 o 
  12   5   5        9.64        8.81     10.77 o 
  13   5   5       56.63       64.96     24.30 o 
  14   5   5      190.81      173.94     18.59 o 
  15   5   5        6.56       -8.62     11.81 o 
  16   5   5      126.66      133.24     20.99 o 
 -19   6   5       54.47       49.51     18.76 o 
 -18   6   5       83.96      120.79     14.68 o 
 -17   6   5        4.94        8.09     12.39 o 
 -16   6   5       84.44       83.62     13.36 o 
 -15   6   5        4.46       -6.96     10.11 o 
 -14   6   5        1.70        2.22      9.48 o 
 -13   6   5        1.65       -6.23      8.90 o 
 -12   6   5       51.40       73.11     11.84 o 
 -11   6   5      951.76      972.06     29.70 o 
 -10   6   5       22.89       24.20      5.04 o 
  -9   6   5      200.27      195.25     13.80 o 
  -8   6   5     2109.64     2023.68     48.06 o 
  -7   6   5        7.94       12.67      5.01 o 
  -6   6   5      944.47      908.47     19.37 o 
  -5   6   5      363.07      341.93      9.64 o 
  -4   6   5       28.22       28.16      4.17 o 
  -3   6   5     2023.89     1966.35     34.91 o 
  -2   6   5      196.24      175.07      6.24 o 
  -1   6   5      381.31      374.73      9.03 o 
   0   6   5     1478.48     1472.40     26.67 o 
   1   6   5      921.97      891.46     18.67 o 
   2   6   5       36.59       36.39      4.46 o 
   3   6   5       35.05       38.28      9.62 o 
   4   6   5     1350.92     1237.59     36.92 o 
   5   6   5        6.19        0.17      6.22 o 
   6   6   5       87.13       72.25     22.87 o 
   7   6   5      727.53      708.51     34.56 o 
   8   6   5        9.03        9.87      8.74 o 
   9   6   5        7.65        8.31      9.83 o 
  10   6   5      263.08      238.64     16.31 o 
  11   6   5       10.80        5.46     10.78 o 
  12   6   5      136.80      152.03     14.15 o 
  13   6   5        3.29        0.42     11.78 o 
  14   6   5       56.22       46.75     13.84 o 
  15   6   5       50.03       30.33     13.67 o 
 -17   7   5       10.54      -11.66     11.66 o 
 -16   7   5      185.44      186.56     15.12 o 
 -15   7   5        4.28       -8.12     10.58 o 
 -14   7   5       40.62       37.32     11.18 o 
 -13   7   5       75.93       86.08     11.22 o 
 -12   7   5        0.04       -5.42      9.11 o 
 -11   7   5       12.06        5.38      8.81 o 
 -10   7   5        5.06       13.72      8.71 o 
  -9   7   5      115.07      113.88     10.06 o 
  -8   7   5      309.95      325.65     16.39 o 
  -7   7   5      222.02      225.03     10.07 o 
  -6   7   5       53.61       50.58      6.49 o 
  -5   7   5      276.14      285.93     10.70 o 
  -4   7   5      243.66      281.08     10.63 o 
  -3   7   5      484.93      546.71     15.59 o 
  -2   7   5      153.00      133.30      8.48 o 
  -1   7   5      273.09      285.67     10.47 o 
   0   7   5       12.53       15.74      7.34 o 
   1   7   5      371.16      318.61     13.59 o 
   2   7   5     1496.15     1496.21     50.94 o 
   3   7   5       83.75       93.12     11.71 o 
   4   7   5      161.76      136.47     13.39 o 
   5   7   5      328.17      338.64     19.68 o 
   6   7   5        1.36       -6.91      9.04 o 
   7   7   5        2.80       -5.20      9.26 o 
   8   7   5       56.43       74.73     11.19 o 
   9   7   5      162.67      175.10     16.56 o 
  10   7   5       37.37       44.30     12.26 o 
  11   7   5       53.48       63.05     12.68 o 
  12   7   5        2.90        1.70     11.59 o 
  13   7   5       33.74       27.54     13.12 o 
  14   7   5        7.18        5.35     13.41 o 
 -16   8   5       44.42        5.49     16.54 o 
 -15   8   5       82.35       89.22     13.84 o 
 -14   8   5        5.44       14.20     12.13 o 
 -13   8   5      130.88      146.76     42.10 o 
 -12   8   5       69.42       91.99     12.02 o 
 -11   8   5       61.02       69.16     11.14 o 
 -10   8   5      807.75      847.41     28.21 o 
  -9   8   5      307.24      346.00     16.07 o 
  -8   8   5       14.97       11.79      9.42 o 
  -7   8   5      297.36      328.22     12.80 o 
  -6   8   5      176.74      192.50     10.24 o 
  -5   8   5        6.87        5.07     10.31 o 
  -4   8   5     1805.91     1781.02     46.65 o 
  -3   8   5      131.62      142.98     11.78 o 
  -2   8   5      184.79      222.54     15.39 o 
  -1   8   5       43.66       69.92      8.24 o 
   0   8   5       28.80       17.89      9.01 o 
   1   8   5      156.79      185.83     15.93 o 
   2   8   5       55.15       36.11     11.93 o 
   3   8   5      411.50      413.69     44.45 o 
   4   8   5       78.22       96.80     12.40 o 
   5   8   5      125.14       86.58     11.34 o 
   6   8   5      201.88      222.00     15.26 o 
   7   8   5       85.85       86.27     16.46 o 
   8   8   5      382.76      354.79     18.65 o 
   9   8   5       71.01       70.27     12.89 o 
  10   8   5       15.49       -2.25     11.29 o 
  11   8   5      102.12      131.25     14.75 o 
  12   8   5        1.19        0.60     12.74 o 
 -14   9   5        0.90      -15.93     27.24 o 
 -13   9   5      194.98      218.02     21.94 o 
 -12   9   5      104.50      107.45     13.49 o 
 -11   9   5      220.29      215.62     27.93 o 
 -10   9   5      329.76      336.01     17.51 o 
  -9   9   5      294.84      295.69     18.49 o 
  -8   9   5      288.52      270.32     15.63 o 
  -7   9   5       67.35       53.93      9.99 o 
  -6   9   5      303.96      296.15     14.51 o 
  -5   9   5      875.24      941.59     28.85 o 
  -4   9   5      385.57      385.19     16.46 o 
  -3   9   5      258.30      272.49     13.39 o 
  -2   9   5       27.22       43.07     10.83 o 
  -1   9   5      143.86      107.43     12.71 o 
   0   9   5       57.24       63.98     11.84 o 
   1   9   5      108.90      106.05     22.35 o 
   2   9   5      950.73      872.14     35.43 o 
   3   9   5       17.87       11.90     12.14 o 
   4   9   5       61.02       35.80     35.72 o 
   5   9   5       86.73       98.39     14.63 o 
   6   9   5       38.17       26.67     11.84 o 
   7   9   5       88.36      101.26     13.09 o 
   8   9   5      148.38      157.80     18.89 o 
   9   9   5      477.96      484.66     23.12 o 
  10   9   5       15.71       -0.89     12.93 o 
 -11  10   5       59.59       87.88     25.18 o 
 -10  10   5        0.47       33.40     20.56 o 
  -9  10   5       20.57       27.24     21.58 o 
  -8  10   5       15.32       34.01     14.16 o 
  -7  10   5        0.31       16.67     13.59 o 
  -6  10   5        6.18        3.64     12.10 o 
  -5  10   5        3.08       -5.57     13.36 o 
  -4  10   5       75.75       71.43     18.50 o 
  -3  10   5      103.52      134.95     24.41 o 
  -2  10   5       15.28       20.21     11.34 o 
  -1  10   5      177.38      163.56     12.89 o 
   0  10   5      258.59      266.60     16.45 o 
   1  10   5      266.81      260.85     17.61 o 
   2  10   5        9.00       -5.73     12.71 o 
   3  10   5      106.66       91.93     16.02 o 
   4  10   5      103.62      116.64     32.12 o 
   5  10   5       36.23       22.10     23.64 o 
   6  10   5       81.99       96.70     17.98 o 
   7  10   5       85.40      101.22     17.03 o 
   8  10   5        9.24       37.52     21.58 o 
  -6  11   5      267.68      291.90     29.29 o 
  -5  11   5      368.07      389.03     33.92 o 
  -4  11   5        0.08        2.57     20.04 o 
  -3  11   5       33.15       43.17     19.53 o 
  -2  11   5      162.89      169.59     26.72 o 
  -1  11   5       39.06       39.32     15.29 o 
   0  11   5        1.69        1.87     20.30 o 
   1  11   5      157.43      145.74     25.18 o 
   2  11   5      147.85      185.52     28.78 o 
   3  11   5      135.39      166.48     18.59 o 
 -22   0   6      291.10      360.76     41.11 o 
 -21   0   6      245.13      254.90     35.97 o 
 -20   0   6      237.05      240.03     19.20 o 
 -19   0   6      722.07      761.95     55.24 o 
 -18   0   6      935.66      863.27     60.13 o 
 -17   0   6       18.27       18.83     11.21 o 
 -16   0   6      297.43      335.07     20.00 o 
 -15   0   6      235.31      270.32     13.95 o 
 -14   0   6       44.67       50.92      8.25 o 
 -13   0   6      689.98      683.87     29.64 o 
 -12   0   6      243.48      302.70     23.62 o 
 -11   0   6      266.89      261.94     12.68 o 
 -10   0   6     3978.62     3951.46     95.10 o 
  -9   0   6     5721.50     5566.93    132.67 o 
  -8   0   6     3332.04     3366.12     81.09 o 
  -7   0   6     5062.18     5081.31    120.93 o 
  -6   0   6    13245.52    13889.11    327.61 o 
  -5   0   6     2833.22     2674.58     83.49 o 
  -4   0   6     4573.35     4022.86    124.15 o 
  -3   0   6     3781.88     3287.97    147.49 o 
  -2   0   6     2408.44     2454.45    111.52 o 
  -1   0   6    15292.44    15659.25    463.59 o 
   0   0   6      880.64      877.81     24.15 o 
   1   0   6      523.82      549.56     14.22 o 
   2   0   6     2085.23     2657.01     62.94 o 
   3   0   6      149.83      190.76     18.44 o 
   4   0   6      853.59      904.30     30.44 o 
   5   0   6      899.64     1006.29     27.79 o 
   6   0   6     4256.58     4313.50    125.07 o 
   7   0   6       96.49       98.36      7.87 o 
   8   0   6     2826.32     2825.82    130.79 o 
   9   0   6      865.53      959.88     39.85 o 
  10   0   6      483.23      461.23     21.73 o 
  11   0   6     2176.04     2139.35     70.52 o 
  12   0   6      956.22      995.43     57.56 o 
  13   0   6      100.29       67.32     22.10 o 
  14   0   6      306.35      306.80     33.92 o 
  15   0   6       97.04       41.11     25.18 o 
  16   0   6       24.16       36.49     26.72 o 
  17   0   6        5.18        5.65     26.21 o 
  18   0   6        3.27       14.39     26.21 o 
 -22   1   6       83.26      110.55     22.45 o 
 -21   1   6       50.49       44.90     13.15 o 
 -20   1   6        0.19      -11.89     11.89 o 
 -19   1   6       12.36        6.17     11.65 o 
 -18   1   6      581.76      542.63     19.06 o 
 -17   1   6       77.22       49.32     12.39 o 
 -16   1   6      585.85      512.99     17.42 o 
 -15   1   6      500.61      533.02     17.44 o 
 -14   1   6      462.09      465.85     14.19 o 
 -13   1   6     1972.81     1907.23     38.63 o 
 -12   1   6     2007.12     2119.60     42.57 o 
 -11   1   6       81.05       70.72      4.30 o 
 -10   1   6       41.61       36.23      3.31 o 
  -9   1   6     2684.38     2765.89     47.71 o 
  -8   1   6       23.45       21.95      2.48 o 
  -7   1   6     1092.49     1053.18     24.24 o 
  -6   1   6      131.92      126.52      5.17 o 
  -5   1   6      185.26      193.71      6.38 o 
  -4   1   6      304.25      321.06      6.71 o 
  -3   1   6      631.03      643.27     14.78 o 
  -2   1   6       78.60      103.20      3.58 o 
  -1   1   6     1386.07     1460.55     31.38 o 
   0   1   6     9327.92    10175.78    185.16 o 
   1   1   6     1159.21     1359.66     29.54 o 
   2   1   6     7014.96     7308.76    150.04 o 
   3   1   6     4980.98     5019.15     99.45 o 
   4   1   6      108.21      121.68      4.50 o 
   5   1   6     4002.64     3961.86     62.39 o 
   6   1   6       51.45       65.53      4.25 o 
   7   1   6       47.05       47.96      4.08 o 
   8   1   6      638.46      629.27     19.75 o 
   9   1   6      234.44      222.49      8.33 o 
  10   1   6        1.39       15.76      9.83 o 
  11   1   6     1008.13      963.78     30.92 o 
  12   1   6     1281.95     1260.44     38.04 o 
  13   1   6       12.43      -10.52     13.39 o 
  14   1   6        3.51       35.43     24.41 o 
  15   1   6      170.12      181.72     21.77 o 
  16   1   6       79.55      112.37     25.18 o 
  17   1   6        6.21        8.73     18.49 o 
  18   1   6      192.12      234.64     25.60 o 
 -21   2   6        6.93        4.28     15.93 o 
 -20   2   6      282.81      270.08     17.52 o 
 -19   2   6        2.89      -11.58     11.58 o 
 -18   2   6        2.45       -9.68      9.68 o 
 -17   2   6      412.16      424.53     16.20 o 
 -16   2   6       16.55       18.65      7.59 o 
 -15   2   6        6.34        1.31      6.77 o 
 -14   2   6      213.54      222.34     10.58 o 
 -13   2   6     1204.27     1221.79     28.13 o 
 -12   2   6      465.38      487.04     12.76 o 
 -11   2   6     1921.82     1854.47     34.92 o 
 -10   2   6      737.43      733.30     14.83 o 
  -9   2   6      780.94      784.00     19.58 o 
  -8   2   6     2219.63     2279.15     46.08 o 
  -7   2   6      245.23      237.41      6.46 o 
  -6   2   6        5.61        5.66      1.93 o 
  -5   2   6      230.95      207.56      5.30 o 
  -4   2   6      525.76      564.21      9.72 o 
  -3   2   6     1462.63     1573.71     26.99 o 
  -2   2   6      763.98      671.01     12.43 o 
  -1   2   6       75.58       82.10      3.21 o 
   0   2   6     1015.21      973.81     18.95 o 
   1   2   6     1001.24     1006.04     19.52 o 
   2   2   6       41.20       36.49      2.89 o 
   3   2   6      314.23      287.94      7.50 o 
   4   2   6     1109.19     1101.89     18.58 o 
   5   2   6      618.49      607.76     11.88 o 
   6   2   6      328.13      323.06      7.83 o 
   7   2   6      746.21      698.26     17.49 o 
   8   2   6      492.25      518.11     15.50 o 
   9   2   6     1241.59     1128.60     30.47 o 
  10   2   6     1161.31     1170.64     32.07 o 
  11   2   6       17.33       22.47      7.84 o 
  12   2   6        2.56        8.23      7.95 o 
  13   2   6      509.21      516.05     31.01 o 
  14   2   6        4.78       -0.51     11.65 o 
  15   2   6        0.47       -3.85     12.77 o 
  16   2   6      122.00      147.92     16.30 o 
  17   2   6       34.47       27.03     18.27 o 
 -21   3   6       15.29       44.64     16.00 o 
 -20   3   6       30.08       13.70     15.56 o 
 -19   3   6      347.45      379.58     49.08 o 
 -18   3   6       40.44       66.32     18.50 o 
 -17   3   6      813.09      816.18     39.39 o 
 -16   3   6      630.13      630.61     24.18 o 
 -15   3   6      442.54      450.93     19.06 o 
 -14   3   6     1972.72     1997.95     55.64 o 
 -13   3   6     1278.76     1255.58     37.07 o 
 -12   3   6      546.31      543.40     19.98 o 
 -11   3   6     1741.68     1770.64     33.40 o 
 -10   3   6     2422.16     2440.22     40.49 o 
  -9   3   6     2207.06     2166.42     37.85 o 
  -8   3   6      565.77      530.28     11.10 o 
  -7   3   6       80.41       88.10      4.66 o 
  -6   3   6      641.79      716.04     12.66 o 
  -5   3   6      478.99      539.95      9.93 o 
  -4   3   6     1034.51      961.49     16.03 o 
  -3   3   6       57.60       72.78      4.13 o 
  -2   3   6     5022.12     4977.02     76.98 o 
  -1   3   6     1015.39      849.32     16.12 o 
   0   3   6     2588.85     2714.51     48.67 o 
   1   3   6     4163.14     4062.24     68.21 o 
   2   3   6     1050.63     1065.41     20.95 o 
   3   3   6      659.09      660.44     18.00 o 
   4   3   6     4299.12     4293.71     87.28 o 
   5   3   6     1409.38     1474.40     27.90 o 
   6   3   6      664.55      648.59     18.19 o 
   7   3   6      497.15      503.72     16.40 o 
   8   3   6      512.91      450.53     15.91 o 
   9   3   6      574.42      556.15     26.31 o 
  10   3   6       12.33       -6.84      6.84 o 
  11   3   6      447.21      390.74     15.12 o 
  12   3   6       62.01       85.36     13.52 o 
  13   3   6      108.45      103.27     12.39 o 
  14   3   6      335.32      320.25     19.24 o 
  15   3   6       75.33      109.46     19.14 o 
  16   3   6      222.51      225.30     28.26 o 
  17   3   6       54.75       67.72     18.50 o 
 -20   4   6      293.94      322.05     24.39 o 
 -19   4   6      182.42      175.19     15.42 o 
 -18   4   6      136.14      159.33     18.89 o 
 -17   4   6      425.20      429.04     19.40 o 
 -16   4   6        6.11       -9.61      9.61 o 
 -15   4   6      135.37      134.26     11.88 o 
 -14   4   6       37.61       31.54      9.15 o 
 -13   4   6       36.25       42.28      8.98 o 
 -12   4   6        3.60       -6.06      6.06 o 
 -11   4   6      717.48      734.19     19.29 o 
 -10   4   6     1134.83     1151.01     24.09 o 
  -9   4   6      152.88      146.29      6.16 o 
  -8   4   6     1214.34     1218.78     22.34 o 
  -7   4   6     2514.67     2554.13     40.76 o 
  -6   4   6      957.49      974.14     16.80 o 
  -5   4   6     2264.07     2161.97     34.64 o 
  -4   4   6      192.56      189.10      5.01 o 
  -3   4   6      968.07      947.53     16.05 o 
  -2   4   6     3227.42     3183.12     49.85 o 
  -1   4   6      301.23      360.69      7.45 o 
   0   4   6     1837.41     1788.43     30.92 o 
   1   4   6      465.62      491.69     10.27 o 
   2   4   6      723.17      701.42     13.24 o 
   3   4   6       17.15       26.11      3.50 o 
   4   4   6      688.28      669.68     15.90 o 
   5   4   6      596.29      573.49     13.80 o 
   6   4   6      525.93      498.24     13.02 o 
   7   4   6     3061.57     2833.88     61.41 o 
   8   4   6      111.17      105.24     10.80 o 
   9   4   6       31.38       33.58      6.71 o 
  10   4   6      925.34      926.78     30.10 o 
  11   4   6      183.22      163.94     12.98 o 
  12   4   6      173.26      173.90     13.41 o 
  13   4   6      396.38      429.05     19.98 o 
  14   4   6       32.49       13.03     11.48 o 
  15   4   6       16.07       29.58     12.10 o 
  16   4   6       13.24       22.68     12.95 o 
 -20   5   6        8.36       21.06     17.86 o 
 -19   5   6       20.89       11.08     13.22 o 
 -18   5   6        6.14        8.36     12.32 o 
 -17   5   6        6.44       -3.68     13.22 o 
 -16   5   6        4.09        3.33     10.51 o 
 -15   5   6      286.22      263.61     15.26 o 
 -14   5   6      235.93      257.55     17.46 o 
 -13   5   6        8.18       13.45      8.40 o 
 -12   5   6      159.68      146.03     10.82 o 
 -11   5   6      652.44      670.57     17.75 o 
 -10   5   6      285.16      279.49     10.31 o 
  -9   5   6        3.32        2.75      4.24 o 
  -8   5   6      458.70      444.65     11.71 o 
  -7   5   6      364.03      362.73      9.33 o 
  -6   5   6       96.33       86.08      4.56 o 
  -5   5   6       68.89       59.60      3.79 o 
  -4   5   6      684.78      720.59     15.12 o 
  -3   5   6     1074.34     1099.01     18.59 o 
  -2   5   6       10.10       14.86      2.89 o 
  -1   5   6      109.38      122.16      4.28 o 
   0   5   6      193.21      200.23      5.74 o 
   1   5   6     1099.10     1069.61     20.82 o 
   2   5   6      350.72      345.81     11.30 o 
   3   5   6        5.35        7.92      5.52 o 
   4   5   6      587.10      505.70     14.42 o 
   5   5   6      256.30      240.63      8.98 o 
   6   5   6      164.55      183.94      8.54 o 
   7   5   6      141.44      136.08     12.21 o 
   8   5   6      439.45      457.99     40.86 o 
   9   5   6       67.89       48.39     10.41 o 
  10   5   6       47.42       43.70     10.53 o 
  11   5   6      101.04      119.97     13.43 o 
  12   5   6        2.08       13.18     11.25 o 
  13   5   6       21.99        6.05     10.77 o 
  14   5   6       84.62       59.28     13.53 o 
  15   5   6       37.94       43.21     13.43 o 
  16   5   6       11.81        2.14     12.63 o 
 -19   6   6       45.96       14.90     27.75 o 
 -18   6   6        2.54        1.52     13.19 o 
 -17   6   6       24.23       32.64     12.96 o 
 -16   6   6      219.04      230.50     15.81 o 
 -15   6   6        3.76        7.00     10.52 o 
 -14   6   6        0.53        8.47     11.69 o 
 -13   6   6      160.24      162.56     12.42 o 
 -12   6   6        1.25       -3.33      8.22 o 
 -11   6   6      257.53      271.76     18.51 o 
 -10   6   6      502.63      518.31     23.45 o 
  -9   6   6      384.02      379.11     13.85 o 
  -8   6   6       87.12       96.55      7.64 o 
  -7   6   6      929.19      928.06     19.94 o 
  -6   6   6      167.13      186.41     13.14 o 
  -5   6   6      200.67      199.41      8.99 o 
  -4   6   6     1464.94     1397.96     25.78 o 
  -3   6   6      615.01      606.76     15.18 o 
  -2   6   6      124.29      144.04      5.14 o 
  -1   6   6      325.28      333.48      8.16 o 
   0   6   6      273.35      274.15      7.76 o 
   1   6   6       15.99       27.68      4.69 o 
   2   6   6      996.02      936.57     26.28 o 
   3   6   6      698.07      661.51     22.73 o 
   4   6   6        8.60       12.53     10.16 o 
   5   6   6      262.01      213.76     11.52 o 
   6   6   6      190.36      180.29     15.06 o 
   7   6   6       50.98       25.46     28.26 o 
   8   6   6       27.70       22.86     10.23 o 
   9   6   6      216.87      207.86     14.76 o 
  10   6   6       12.43       30.48     11.43 o 
  11   6   6      222.02      244.74     16.87 o 
  12   6   6       25.87       21.09     12.61 o 
  13   6   6        6.89       -3.21     11.91 o 
  14   6   6      322.63      373.71     25.10 o 
  15   6   6        1.08        3.67     17.94 o 
 -17   7   6       23.24       27.58     30.32 o 
 -16   7   6       12.76       31.35     16.75 o 
 -15   7   6      483.64      494.90     28.97 o 
 -14   7   6        4.22      -10.20     10.20 o 
 -13   7   6      280.71      298.21     16.30 o 
 -12   7   6      151.85      170.14     15.51 o 
 -11   7   6        5.62        9.42      8.84 o 
 -10   7   6     1711.31     1668.30     46.20 o 
  -9   7   6      126.97      133.62     10.47 o 
  -8   7   6       83.13       77.63      7.52 o 
  -7   7   6       50.35       48.41      7.02 o 
  -6   7   6       65.88       77.25     11.27 o 
  -5   7   6       19.22       13.01      5.85 o 
  -4   7   6      205.14      210.87      9.15 o 
  -3   7   6     1047.29      968.26     23.93 o 
  -2   7   6       38.37       44.01      6.71 o 
  -1   7   6      509.31      448.77     13.61 o 
   0   7   6       65.64       83.27      9.82 o 
   1   7   6      547.89      477.31     32.63 o 
   2   7   6       36.07       51.88     10.52 o 
   3   7   6      469.54      485.44     23.75 o 
   4   7   6       48.73       45.30     11.98 o 
   5   7   6      150.63      180.23     22.35 o 
   6   7   6      305.27      305.34     19.83 o 
   7   7   6       43.91       22.84     13.98 o 
   8   7   6      529.46      568.43     23.76 o 
   9   7   6       30.82       39.43     11.65 o 
  10   7   6       66.38       43.03     12.52 o 
  11   7   6       15.82        2.98     12.02 o 
  12   7   6        0.21        8.00     13.03 o 
  13   7   6       49.81       66.59     14.22 o 
 -16   8   6      169.11      126.42     30.83 o 
 -15   8   6       58.06       58.13     18.01 o 
 -14   8   6       13.63       -6.89     15.11 o 
 -13   8   6       39.09       12.96     17.73 o 
 -12   8   6       16.37       11.90     14.65 o 
 -11   8   6       29.40       40.51     13.71 o 
 -10   8   6       21.01       25.12     12.47 o 
  -9   8   6       52.93       63.84     13.68 o 
  -8   8   6       46.28       44.83     13.42 o 
  -7   8   6       18.33       15.16      8.87 o 
  -6   8   6      160.35      157.08      9.34 o 
  -5   8   6      106.62      132.02      9.51 o 
  -4   8   6      126.44      119.44      9.65 o 
  -3   8   6       42.21       23.61      7.49 o 
  -2   8   6       17.16       19.41      6.93 o 
  -1   8   6       75.26       74.33     16.96 o 
   0   8   6        3.30        2.04      9.06 o 
   1   8   6       10.06       40.60     16.96 o 
   2   8   6      156.10      156.22     14.89 o 
   3   8   6      420.52      365.41     21.24 o 
   4   8   6        1.64       24.98     12.07 o 
   5   8   6        6.66       -2.71      9.75 o 
   6   8   6      257.76      259.98     15.86 o 
   7   8   6        0.73       -8.50     10.64 o 
   8   8   6       32.64       45.83     12.63 o 
   9   8   6       72.42       61.83     13.43 o 
  10   8   6        4.43        4.77     12.94 o 
  11   8   6        1.45       -4.84     13.01 o 
  12   8   6       70.99       94.04     31.35 o 
 -13   9   6       19.88      -12.24     15.17 o 
 -12   9   6       28.84       29.41     15.68 o 
 -11   9   6        0.72        5.19     15.29 o 
 -10   9   6       10.25        8.10     13.58 o 
  -9   9   6       54.21       28.78     17.47 o 
  -8   9   6       14.18       15.55     24.67 o 
  -7   9   6        1.20        1.82     11.98 o 
  -6   9   6      121.13      116.65     14.90 o 
  -5   9   6        1.44       -2.98     10.35 o 
  -4   9   6       81.60       54.21     42.91 o 
  -3   9   6       25.85       69.89     17.47 o 
  -2   9   6        0.93       -5.14     16.44 o 
  -1   9   6      266.11      273.91     25.18 o 
   0   9   6       67.67       49.33     16.96 o 
   1   9   6        7.97       -4.63     15.93 o 
   2   9   6       10.94       -3.60     17.99 o 
   3   9   6       50.26       29.81     17.99 o 
   4   9   6       65.02       82.81     14.71 o 
   5   9   6       12.08       17.75     35.97 o 
   6   9   6       17.86        7.47     11.72 o 
   7   9   6       87.36      104.73     14.02 o 
   8   9   6       22.53       22.15     12.46 o 
   9   9   6        1.37      -11.26     18.50 o 
 -10  10   6       83.15       85.31     22.61 o 
  -9  10   6       32.81       37.00     20.04 o 
  -8  10   6       26.76       23.94     15.05 o 
  -7  10   6       21.94       44.07     22.10 o 
  -6  10   6        2.28      -12.34     12.34 o 
  -5  10   6      220.91      250.79     26.21 o 
  -4  10   6        3.39       -5.14     16.44 o 
  -3  10   6        9.09      -16.44     16.44 o 
  -2  10   6      123.28      124.37     22.10 o 
  -1  10   6       29.24       20.56     17.47 o 
   0  10   6       23.35       57.04     21.07 o 
   1  10   6       26.92       23.46     16.96 o 
   2  10   6       10.64        3.60     13.07 o 
   3  10   6        1.11      -10.51     20.56 o 
   4  10   6        0.80       11.47     15.08 o 
   5  10   6        5.09      -14.38     14.55 o 
   6  10   6        9.93       14.93     15.88 o 
  -4  11   6        0.01      -19.53     19.53 o 
  -3  11   6        6.88       10.28     19.01 o 
  -2  11   6        0.33        5.48     15.25 o 
  -1  11   6        6.46      -10.28     15.42 o 
   0  11   6        2.39      -14.38     15.61 o 
 -22   1   7      102.27       86.69     15.62 o 
 -21   1   7        0.73       18.69     13.18 o 
 -20   1   7       32.76       37.52     12.76 o 
 -19   1   7       24.81       32.72      9.39 o 
 -18   1   7       15.25        4.95      8.44 o 
 -17   1   7      346.28      315.35     19.14 o 
 -16   1   7      530.97      470.03     16.91 o 
 -15   1   7      822.77      750.67     23.88 o 
 -14   1   7      330.60      348.27     16.48 o 
 -13   1   7     4286.32     4230.99     87.34 o 
 -12   1   7     1390.86     1379.81     31.16 o 
 -11   1   7      847.11      845.23     24.65 o 
 -10   1   7     2370.47     2348.26     41.18 o 
  -9   1   7     2338.95     2195.85     38.42 o 
  -8   1   7     1550.45     1497.93     30.18 o 
  -7   1   7     1191.35     1118.81     25.81 o 
  -6   1   7      976.03      953.67     22.14 o 
  -5   1   7       46.13       46.10      3.61 o 
  -4   1   7        0.39        2.86      2.26 o 
  -3   1   7        2.50        7.01      2.30 o 
  -2   1   7      394.07      374.54      9.61 o 
  -1   1   7      150.91      135.67      6.42 o 
   0   1   7     1975.06     2010.90     37.88 o 
   1   1   7     2215.39     2321.11     43.52 o 
   2   1   7     1402.98     1348.36     29.71 o 
   3   1   7     1432.57     1407.92     26.97 o 
   4   1   7     3153.68     3210.24     59.01 o 
   5   1   7      922.16      885.04     17.27 o 
   6   1   7     1411.48     1438.42     30.46 o 
   7   1   7        9.35       17.31      4.93 o 
   8   1   7     2004.27     1988.88     50.54 o 
   9   1   7       11.27        8.06      7.68 o 
  10   1   7      383.14      386.77     14.84 o 
  11   1   7       95.50      105.19     15.71 o 
  12   1   7        9.91       -4.63     13.39 o 
  13   1   7       41.00       15.72     16.96 o 
  14   1   7       90.37       86.07     17.26 o 
  15   1   7       17.59        3.94     44.45 o 
  16   1   7        2.60      -18.28     18.28 o 
  17   1   7       14.93        6.14     26.47 o 
 -21   2   7      344.08      365.42     25.09 o 
 -20   2   7      289.07      307.01     18.79 o 
 -19   2   7      563.67      564.86     33.05 o 
 -18   2   7     1046.80      978.46     28.07 o 
 -17   2   7      268.70      279.75     21.12 o 
 -16   2   7      386.39      435.23     16.06 o 
 -15   2   7      344.46      350.79     14.04 o 
 -14   2   7       45.73       43.18      9.05 o 
 -13   2   7        8.84       -1.03      6.10 o 
 -12   2   7     1918.27     1832.13     45.92 o 
 -11   2   7       70.59       71.25      5.43 o 
 -10   2   7       91.55      100.04      7.26 o 
  -9   2   7      786.57      748.48     19.15 o 
  -8   2   7     6468.90     6606.88    138.89 o 
  -7   2   7     1045.88      975.19     20.14 o 
  -6   2   7     5258.06     5481.29    102.22 o 
  -5   2   7     5280.09     5433.29    101.31 o 
  -4   2   7     1536.28     1384.69     27.33 o 
  -3   2   7     2935.91     2696.20     51.22 o 
  -2   2   7     2446.95     2315.74     44.25 o 
  -1   2   7     2265.06     2199.41     46.98 o 
   0   2   7     5089.68     5408.31    112.08 o 
   1   2   7      405.96      339.18      9.84 o 
   2   2   7     1946.57     1958.86     36.45 o 
   3   2   7        3.55        1.16      2.54 o 
   4   2   7      318.05      347.83      7.68 o 
   5   2   7      247.47      190.15      6.76 o 
   6   2   7        6.82        7.35      3.91 o 
   7   2   7       27.22       20.70      5.18 o 
   8   2   7      706.85      662.20     50.00 o 
   9   2   7      125.64      153.13     11.43 o 
  10   2   7      483.18      444.35     27.79 o 
  11   2   7      107.30      114.09     12.31 o 
  12   2   7      669.13      682.57     25.93 o 
  13   2   7      124.10      111.47     10.92 o 
  14   2   7      317.32      335.59     26.16 o 
  15   2   7      155.99      200.38     17.68 o 
  16   2   7       29.75       31.81     17.63 o 
  17   2   7       15.52       12.54     18.13 o 
 -21   3   7       33.33       30.99     20.56 o 
 -20   3   7        3.37      -13.22     26.72 o 
 -19   3   7       88.56       71.91     15.59 o 
 -18   3   7        0.26       -8.06     13.30 o 
 -17   3   7       22.48       -5.77     16.08 o 
 -16   3   7       15.73        7.62      9.77 o 
 -15   3   7       40.23       29.48     10.61 o 
 -14   3   7       50.65       48.73      9.55 o 
 -13   3   7       22.03       26.64      8.61 o 
 -12   3   7     3241.32     3300.18     68.22 o 
 -11   3   7      897.94      897.29     19.90 o 
 -10   3   7      687.35      723.67     16.55 o 
  -9   3   7      380.41      385.08     14.31 o 
  -8   3   7      134.10      161.74      5.78 o 
  -7   3   7       26.82       20.37      2.84 o 
  -6   3   7      125.93      122.53      5.54 o 
  -5   3   7        5.19        5.67      2.14 o 
  -4   3   7        5.43        7.93      2.04 o 
  -3   3   7        6.68       11.65      2.53 o 
  -2   3   7       58.69       66.50      3.27 o 
  -1   3   7      159.52      164.58      4.92 o 
   0   3   7      219.66      247.46      6.36 o 
   1   3   7      315.62      361.52      9.40 o 
   2   3   7       40.97       55.97      3.74 o 
   3   3   7     1593.45     1591.51     30.74 o 
   4   3   7     1917.92     1877.68     37.71 o 
   5   3   7      250.41      283.44      9.22 o 
   6   3   7      477.63      498.54     15.71 o 
   7   3   7       43.36       53.52      8.20 o 
   8   3   7        5.57        4.82      7.46 o 
   9   3   7       95.02       94.92     10.51 o 
  10   3   7       58.74       50.59     10.37 o 
  11   3   7      234.73      252.87     13.12 o 
  12   3   7        9.77       15.20      9.19 o 
  13   3   7      111.39      102.89     13.09 o 
  14   3   7       17.07        4.58     11.01 o 
  15   3   7       14.59      -16.52     16.52 o 
  16   3   7        0.90        9.22     27.49 o 
 -20   4   7      123.34      155.88     20.72 o 
 -19   4   7      217.93      201.82     20.07 o 
 -18   4   7       27.14       27.94     11.93 o 
 -17   4   7      301.71      327.40     19.03 o 
 -16   4   7      119.81       88.38     12.36 o 
 -15   4   7      158.16      142.07     12.09 o 
 -14   4   7       35.02       24.75      8.93 o 
 -13   4   7       28.81       24.48      6.89 o 
 -12   4   7        0.54        0.65      4.35 o 
 -11   4   7      166.64      173.98      8.77 o 
 -10   4   7      836.72      814.98     21.42 o 
  -9   4   7       60.53       75.33      7.12 o 
  -8   4   7        9.72        8.05      3.41 o 
  -7   4   7     3288.90     3261.45     51.56 o 
  -6   4   7       10.30       19.90      3.84 o 
  -5   4   7      971.73      911.96     15.84 o 
  -4   4   7      719.35      704.80     12.69 o 
  -3   4   7      622.09      630.90     11.50 o 
  -2   4   7      644.50      696.91     13.67 o 
  -1   4   7      439.03      431.90      9.51 o 
   0   4   7       22.67       27.06      3.27 o 
   1   4   7     1312.34     1363.53     24.46 o 
   2   4   7      966.74      964.80     18.06 o 
   3   4   7      243.53      229.29      9.67 o 
   4   4   7      346.30      323.99     15.39 o 
   5   4   7      256.51      270.37     10.63 o 
   6   4   7      123.14      132.84      7.86 o 
   7   4   7     1160.68     1062.97     32.52 o 
   8   4   7        3.10       -5.75      8.21 o 
   9   4   7       10.01       15.95     11.31 o 
  10   4   7       26.31       44.97     10.29 o 
  11   4   7      105.34       81.52     11.35 o 
  12   4   7       12.90        4.49     10.43 o 
  13   4   7       74.71      102.55     13.17 o 
  14   4   7      133.96      136.28     14.73 o 
  15   4   7       44.30       34.17     12.87 o 
  16   4   7       77.09       84.35     19.83 o 
 -19   5   7       15.04       39.34     16.42 o 
 -18   5   7      107.49      140.49     35.72 o 
 -17   5   7       29.81       69.59     38.54 o 
 -16   5   7      624.95      649.80     68.09 o 
 -15   5   7       11.88       39.52     17.70 o 
 -14   5   7      795.94      779.88     26.94 o 
 -13   5   7     1023.38     1014.85     31.22 o 
 -12   5   7       16.60       15.24      8.45 o 
 -11   5   7     1652.45     1577.93     43.47 o 
 -10   5   7     1585.76     1610.99     55.62 o 
  -9   5   7      242.42      243.67     10.06 o 
  -8   5   7     1982.29     1967.15     49.69 o 
  -7   5   7      844.67      813.55     16.25 o 
  -6   5   7       22.62       23.65      3.79 o 
  -5   5   7      347.34      320.70      8.37 o 
  -4   5   7        0.80        3.57      3.25 o 
  -3   5   7       61.86       66.23      4.05 o 
  -2   5   7        5.57        8.69      3.35 o 
  -1   5   7     1137.80     1057.41     21.96 o 
   0   5   7      440.38      405.68     12.21 o 
   1   5   7     1097.09     1013.06     24.42 o 
   2   5   7     2101.09     2181.94     52.89 o 
   3   5   7       66.73       61.34      5.75 o 
   4   5   7      118.08      129.18      7.38 o 
   5   5   7     3522.52     3472.90     93.85 o 
   6   5   7      193.27      166.11     11.42 o 
   7   5   7      654.35      649.87     29.11 o 
   8   5   7      172.26      198.43     18.24 o 
   9   5   7      451.21      411.83     23.82 o 
  10   5   7      201.50      179.68     14.04 o 
  11   5   7       24.04        5.32     10.87 o 
  12   5   7        1.99       -4.89     10.78 o 
  13   5   7        0.09      -14.12     14.12 o 
  14   5   7       51.90       34.10     13.12 o 
  15   5   7       15.45        3.51     12.79 o 
 -18   6   7        5.72       19.25     16.80 o 
 -17   6   7      268.10      316.44     30.06 o 
 -16   6   7       57.07       38.17     23.64 o 
 -15   6   7        8.49       18.75     13.71 o 
 -14   6   7       61.16       76.59     15.43 o 
 -13   6   7       93.35       82.14     20.81 o 
 -12   6   7        1.16       -6.92     12.21 o 
 -11   6   7      113.80      139.85     14.69 o 
 -10   6   7      367.53      334.30     19.32 o 
  -9   6   7       16.72       24.39     10.68 o 
  -8   6   7       30.12       33.74      9.49 o 
  -7   6   7     1360.07     1283.17     32.49 o 
  -6   6   7       43.29       40.03      5.00 o 
  -5   6   7        4.84       -0.31      4.34 o 
  -4   6   7      998.46      981.10     21.06 o 
  -3   6   7      136.56      127.22      6.19 o 
  -2   6   7      748.93      702.79     14.87 o 
  -1   6   7      230.67      221.31      6.50 o 
   0   6   7      254.86      232.85      7.37 o 
   1   6   7     2699.51     2587.48     63.60 o 
   2   6   7       63.48       76.26      7.40 o 
   3   6   7      110.07       85.67     11.23 o 
   4   6   7       10.13        1.54      9.63 o 
   5   6   7      169.96      134.87     13.96 o 
   6   6   7        0.35       -5.62     11.34 o 
   7   6   7      146.84      140.62     15.42 o 
   8   6   7       78.64       69.40     14.55 o 
   9   6   7        7.16       -2.57     10.13 o 
  10   6   7        2.40       -7.43     11.06 o 
  11   6   7      209.83      190.00     21.77 o 
  12   6   7       24.09       22.03     13.15 o 
  13   6   7      169.19      195.08     25.99 o 
  14   6   7        2.11      -10.10     20.79 o 
 -17   7   7        9.15        6.17     29.81 o 
 -16   7   7        7.20       42.79     17.40 o 
 -15   7   7       84.49       58.59     17.03 o 
 -14   7   7       17.27       10.80     15.88 o 
 -13   7   7        4.65       11.08     12.84 o 
 -12   7   7      705.36      702.80     32.55 o 
 -11   7   7      155.21      160.41     15.78 o 
 -10   7   7        6.69        8.90     11.34 o 
  -9   7   7      241.29      235.77     19.01 o 
  -8   7   7      307.61      301.65     16.83 o 
  -7   7   7       31.80       28.14      8.34 o 
  -6   7   7      233.78      241.20     13.77 o 
  -5   7   7       34.22       22.36      7.41 o 
  -4   7   7      163.01      170.89     10.35 o 
  -3   7   7        4.21        0.67      6.71 o 
  -2   7   7      321.56      332.58     15.12 o 
  -1   7   7        2.82       -6.50      6.50 o 
   0   7   7       16.15       32.89     10.90 o 
   1   7   7       13.49       11.40     10.35 o 
   2   7   7       17.09       -6.96      9.95 o 
   3   7   7      129.41      136.21     14.65 o 
   4   7   7       10.60        7.57     10.97 o 
   5   7   7        0.43        3.85     23.38 o 
   6   7   7      133.28      154.74     16.16 o 
   7   7   7       89.33       81.84     15.73 o 
   8   7   7       36.89       42.37     12.04 o 
   9   7   7        4.88      -10.82     10.82 o 
  10   7   7       44.61       13.37     12.72 o 
  11   7   7      114.56      127.44     15.84 o 
  12   7   7       29.07       23.81     13.53 o 
 -15   8   7      192.25      192.78     21.71 o 
 -14   8   7      138.87      159.51     19.87 o 
 -13   8   7      128.78      121.62     18.85 o 
 -12   8   7        0.01       -3.13     13.95 o 
 -11   8   7       10.00       25.14     14.32 o 
 -10   8   7        2.92        6.65     12.29 o 
  -9   8   7      260.61      268.26     51.90 o 
  -8   8   7      158.26      166.99     17.81 o 
  -7   8   7       58.80       65.07     10.38 o 
  -6   8   7      731.94      735.72     24.52 o 
  -5   8   7      100.41      111.42     13.88 o 
  -4   8   7       13.03       21.32     10.52 o 
  -3   8   7      830.10      839.64     31.76 o 
  -2   8   7       24.51        9.25     15.42 o 
  -1   8   7       74.26       71.95     15.93 o 
   0   8   7      473.44      508.77     33.40 o 
   1   8   7       18.72      -11.31     14.39 o 
   2   8   7       15.49       22.82     19.53 o 
   3   8   7      323.22      347.13     21.40 o 
   4   8   7      138.33      120.94     14.92 o 
   5   8   7       80.33      101.26     14.82 o 
   6   8   7       20.07       -6.02     11.42 o 
   7   8   7      234.82      222.31     16.54 o 
   8   8   7       72.95       65.20     13.42 o 
   9   8   7      136.92      115.65     15.86 o 
  10   8   7        7.00       14.37     13.68 o 
 -13   9   7       45.16       45.18     18.73 o 
 -12   9   7      395.77      473.96     35.72 o 
 -11   9   7        3.35       16.70     15.63 o 
 -10   9   7      113.74      100.92     16.70 o 
  -9   9   7      868.60      872.61     51.39 o 
  -8   9   7       28.31       13.93     21.07 o 
  -7   9   7       35.59       38.29     13.45 o 
  -6   9   7       31.89       42.91     17.22 o 
  -5   9   7       97.16      114.59     17.73 o 
  -4   9   7      115.38      180.89     21.58 o 
  -3   9   7        5.53        3.08     17.47 o 
  -2   9   7      123.80       94.56     19.01 o 
  -1   9   7       13.62       12.33     15.93 o 
   0   9   7       75.13       82.74     18.50 o 
   1   9   7       63.73       84.28     18.50 o 
   2   9   7        6.62        6.17     16.44 o 
   3   9   7      205.75      199.91     26.21 o 
   4   9   7        1.28       -6.17     19.01 o 
   5   9   7        0.58       -4.01     17.73 o 
   6   9   7      122.87      116.77     14.22 o 
   7   9   7        2.14       -6.25     12.43 o 
   8   9   7       32.46       28.14     20.30 o 
  -9  10   7      156.06      151.09     27.24 o 
  -8  10   7       59.59       70.28     16.51 o 
  -7  10   7       32.40       49.85     19.01 o 
  -6  10   7       93.49       81.71     20.56 o 
  -5  10   7        0.62       -1.54     16.96 o 
  -4  10   7      210.72      252.84     26.21 o 
  -3  10   7      309.46      253.36     28.26 o 
  -2  10   7      105.75       86.85     23.13 o 
  -1  10   7       47.23       42.14     19.53 o 
   0  10   7      163.35      146.98     25.18 o 
   1  10   7       25.27       24.15     21.07 o 
   2  10   7        1.28       -4.37     18.76 o 
   3  10   7        0.96      -10.88     29.55 o 
   4  10   7       38.82       10.61     26.47 o 
   5  10   7       61.92       36.49     22.10 o 
 -21   0   8      307.85      324.60     23.46 o 
 -20   0   8      356.12      430.89     25.18 o 
 -19   0   8     1354.88     1234.01     87.11 o 
 -18   0   8      999.91      931.70     38.56 o 
 -17   0   8     1001.97      902.06     36.95 o 
 -16   0   8      859.91      784.00     32.92 o 
 -15   0   8     1345.53     1391.22     49.95 o 
 -14   0   8       65.89       63.81     11.73 o 
 -13   0   8       92.99       53.84     10.99 o 
 -12   0   8      535.26      523.88     48.05 o 
 -11   0   8      519.53      541.39     35.20 o 
 -10   0   8     1539.90     1451.38     37.57 o 
  -9   0   8        7.48       11.22      4.08 o 
  -8   0   8     3129.11     3056.84     74.10 o 
  -7   0   8     1479.24     1518.13     38.10 o 
  -6   0   8     1975.09     2088.24     61.39 o 
  -5   0   8     8168.34     8391.56    372.07 o 
  -4   0   8      611.16      709.70     38.54 o 
  -3   0   8    10709.71    10167.10    449.15 o 
  -2   0   8     1048.26      810.92     26.42 o 
  -1   0   8     3479.84     3719.23     87.34 o 
   0   0   8     6443.92     6532.08    152.15 o 
   1   0   8      198.15      177.08      6.97 o 
   2   0   8      795.48      813.41     21.29 o 
   3   0   8     8686.06     8475.89    197.96 o 
   4   0   8      528.67      543.61     17.51 o 
   5   0   8      144.08      138.84      8.68 o 
   6   0   8      151.08      164.16     10.25 o 
   7   0   8      860.07      927.69     59.36 o 
   8   0   8      601.70      567.36     28.16 o 
   9   0   8      644.54      508.25     38.54 o 
  10   0   8      538.73      528.81     38.54 o 
  11   0   8       27.06       23.13     20.04 o 
  12   0   8      285.42      237.42     29.81 o 
  13   0   8      197.17      189.12     28.78 o 
  14   0   8        3.79       -3.08     23.13 o 
  16   0   8      350.43      307.83     39.57 o 
 -21   1   8      271.20      312.64     19.52 o 
 -20   1   8       31.20       11.77     10.30 o 
 -19   1   8        5.62       -4.91      9.15 o 
 -18   1   8      514.27      497.94     18.61 o 
 -17   1   8      242.60      240.74     12.83 o 
 -16   1   8        8.96        7.98      7.88 o 
 -15   1   8      134.17      120.60      9.68 o 
 -14   1   8       88.92      111.32      8.61 o 
 -13   1   8      738.43      751.21     19.66 o 
 -12   1   8     2253.86     2264.29     48.67 o 
 -11   1   8      903.55      938.90     20.66 o 
 -10   1   8       20.72       26.26      4.09 o 
  -9   1   8     4842.78     4562.83     84.36 o 
  -8   1   8     1583.16     1648.95     37.01 o 
  -7   1   8       69.87       55.18      4.40 o 
  -6   1   8     2277.54     2188.33     54.96 o 
  -5   1   8        6.90        4.25      3.31 o 
  -4   1   8       40.56       45.24      3.24 o 
  -3   1   8      647.07      600.36     15.94 o 
  -2   1   8      632.17      620.23     14.85 o 
  -1   1   8      112.98      136.33      5.45 o 
   0   1   8      976.03     1017.90     20.35 o 
   1   1   8     3128.49     3249.45     60.57 o 
   2   1   8      939.44      956.38     17.41 o 
   3   1   8     1651.81     1639.94     31.38 o 
   4   1   8     4703.47     4539.05     88.64 o 
   5   1   8        8.09        3.70      4.25 o 
   6   1   8      367.44      366.75     13.33 o 
   7   1   8      619.59      600.74     25.22 o 
   8   1   8       88.08       61.50      9.29 o 
   9   1   8      535.21      549.68     23.30 o 
  10   1   8       95.65       82.01     11.10 o 
  11   1   8        5.41        4.38      9.59 o 
  12   1   8      707.11      682.64     26.62 o 
  13   1   8      167.73      167.21     15.91 o 
  14   1   8       83.73       58.95     13.81 o 
  15   1   8        5.84        6.88     13.83 o 
  16   1   8       25.78       17.48     14.63 o 
 -21   2   8       27.73       49.71     14.51 o 
 -20   2   8        4.81       -9.83     12.30 o 
 -19   2   8      104.27       86.81     14.00 o 
 -18   2   8       29.67       21.14      9.40 o 
 -17   2   8        2.14       -9.87      9.87 o 
 -16   2   8      549.95      516.30     23.66 o 
 -15   2   8        3.96        6.66     13.93 o 
 -14   2   8        5.72        5.20      8.44 o 
 -13   2   8     1046.05     1015.11     31.75 o 
 -12   2   8      288.91      323.90     13.23 o 
 -11   2   8      346.89      320.81     10.75 o 
 -10   2   8      627.71      602.40     18.47 o 
  -9   2   8       22.14       22.47      5.54 o 
  -8   2   8       61.26       63.53      4.27 o 
  -7   2   8      627.70      614.02     13.63 o 
  -6   2   8      226.26      203.66      7.63 o 
  -5   2   8       98.38       94.40      5.36 o 
  -4   2   8     1218.40     1126.57     22.93 o 
  -3   2   8      130.93      135.15      5.09 o 
  -2   2   8      514.97      577.01     14.34 o 
  -1   2   8     1093.67     1068.29     24.21 o 
   0   2   8     1660.64     1715.73     32.88 o 
   1   2   8     1591.79     1645.49     36.15 o 
   2   2   8     1795.66     1741.83     42.42 o 
   3   2   8      157.08      155.50      6.79 o 
   4   2   8       36.75       39.30      4.59 o 
   5   2   8     1461.81     1458.76     37.05 o 
   6   2   8      696.42      670.17     19.90 o 
   7   2   8      107.90      122.24     10.29 o 
   8   2   8      256.18      260.02     13.62 o 
   9   2   8       84.41       82.88     10.35 o 
  10   2   8      166.13      171.46     13.85 o 
  11   2   8      283.73      284.07     13.57 o 
  12   2   8        6.25        1.69     12.68 o 
  13   2   8       64.64       54.76     13.05 o 
  14   2   8      333.38      342.10     29.64 o 
  15   2   8      189.56      220.52     18.51 o 
  16   2   8        2.50       19.23     42.40 o 
 -21   3   8        4.22        1.49     17.30 o 
 -20   3   8      134.60      160.98     19.47 o 
 -19   3   8       42.57       56.08     21.58 o 
 -18   3   8       36.78       36.31     31.09 o 
 -17   3   8        2.12      -10.36     10.36 o 
 -16   3   8      497.59      482.97     25.05 o 
 -15   3   8      116.01      129.02     12.27 o 
 -14   3   8      500.86      497.17     21.07 o 
 -13   3   8     1993.98     1990.98     46.75 o 
 -12   3   8      150.32      176.08      9.28 o 
 -11   3   8     1908.40     1790.14     41.71 o 
 -10   3   8     3379.28     3410.79     70.16 o 
  -9   3   8      492.73      471.41     15.77 o 
  -8   3   8     2588.99     2520.73     64.38 o 
  -7   3   8     4272.02     4153.49     88.31 o 
  -6   3   8       13.25       15.46      4.79 o 
  -5   3   8     2603.35     2501.13     45.24 o 
  -4   3   8      139.33      133.91      5.83 o 
  -3   3   8       13.88        4.65      2.42 o 
  -2   3   8      464.40      405.61      8.88 o 
  -1   3   8       58.37       60.14      3.39 o 
   0   3   8      302.07      263.94      7.17 o 
   1   3   8      473.95      485.92     12.26 o 
   2   3   8     4046.99     3902.69     82.59 o 
   3   3   8       34.48       43.03      6.56 o 
   4   3   8      387.93      422.80     12.68 o 
   5   3   8     3078.70     3055.03     73.75 o 
   6   3   8       34.47       28.05      7.83 o 
   7   3   8       99.95      117.42     11.81 o 
   8   3   8      823.23      817.22     27.63 o 
   9   3   8       17.72       18.64      9.26 o 
  10   3   8      433.95      438.16     19.47 o 
  11   3   8      495.77      498.95     18.53 o 
  12   3   8       29.77       17.14      9.69 o 
  13   3   8      128.74      148.35     14.46 o 
  14   3   8       37.53       14.06     28.26 o 
  15   3   8      252.85      188.75     22.84 o 
 -20   4   8       61.65       60.18     33.15 o 
 -19   4   8      484.05      550.24     30.48 o 
 -18   4   8      149.72      148.92     23.13 o 
 -17   4   8      279.85      260.80     43.94 o 
 -16   4   8      845.56      790.82     87.11 o 
 -15   4   8       29.87       33.65     12.47 o 
 -14   4   8      391.48      408.28     18.71 o 
 -13   4   8       92.52       94.50     10.51 o 
 -12   4   8       15.37       10.84      9.07 o 
 -11   4   8      523.00      527.67     19.82 o 
 -10   4   8      245.81      226.02     11.71 o 
  -9   4   8      151.00      165.46      8.80 o 
  -8   4   8       14.10       12.64      5.77 o 
  -7   4   8     2321.15     2244.53     44.35 o 
  -6   4   8      811.30      821.89     18.15 o 
  -5   4   8      303.42      338.40      9.74 o 
  -4   4   8     2091.71     2036.24     35.68 o 
  -3   4   8      271.72      263.57     11.38 o 
  -2   4   8      830.34      750.38     14.71 o 
  -1   4   8     1945.62     1819.76     32.05 o 
   0   4   8       57.87       45.01      4.06 o 
   1   4   8      482.76      512.60     14.24 o 
   2   4   8     5069.24     4995.22    125.99 o 
   3   4   8       64.52       46.26      7.60 o 
   4   4   8      222.72      247.52     24.55 o 
   5   4   8        4.51       -0.18      4.82 o 
   6   4   8      515.67      477.08     21.60 o 
   7   4   8      105.09      122.85     19.63 o 
   8   4   8       95.91       82.07     10.66 o 
   9   4   8      223.19      192.78     16.53 o 
  10   4   8       59.58       42.95     10.81 o 
  11   4   8      357.66      351.74     17.96 o 
  12   4   8       14.37       10.11     11.32 o 
  13   4   8       11.39       15.36     11.85 o 
  14   4   8      144.42      138.04     14.46 o 
  15   4   8       12.87       15.61     18.72 o 
 -19   5   8        5.24       -3.86     16.96 o 
 -18   5   8        9.47       -7.23     15.48 o 
 -17   5   8        1.96       18.28     14.16 o 
 -16   5   8       45.82       75.26     15.39 o 
 -15   5   8       46.36       44.20     13.57 o 
 -14   5   8       47.53       29.41     13.71 o 
 -13   5   8        4.05        0.92     11.03 o 
 -12   5   8       10.84        1.40     11.48 o 
 -11   5   8      288.54      294.43     18.13 o 
 -10   5   8        9.63        1.38      7.47 o 
  -9   5   8       35.94       34.02      7.83 o 
  -8   5   8       37.39       34.47      7.59 o 
  -7   5   8      102.01       89.59      7.48 o 
  -6   5   8       24.90       25.36      6.01 o 
  -5   5   8        7.88       11.05      5.34 o 
  -4   5   8       53.77       66.68      6.09 o 
  -3   5   8     1676.68     1580.81     36.79 o 
  -2   5   8     1145.72     1063.28     24.02 o 
  -1   5   8      101.75       96.28      6.69 o 
   0   5   8       21.74       17.03      5.31 o 
   1   5   8      606.24      613.42     17.18 o 
   2   5   8       52.98       55.00      7.98 o 
   3   5   8        3.06        7.64      8.74 o 
   4   5   8        0.12       -0.60      7.43 o 
   5   5   8     1013.66      971.12     37.24 o 
   6   5   8      346.46      333.66     39.83 o 
   7   5   8       95.18       73.15     20.81 o 
   8   5   8       28.52       -0.47     12.07 o 
   9   5   8       69.87       59.59     13.88 o 
  10   5   8       10.21       14.58     10.61 o 
  11   5   8        5.89        5.54     11.82 o 
  12   5   8       26.58       48.11     12.83 o 
  13   5   8       16.50       29.64     12.91 o 
  14   5   8        2.26       -9.19     13.31 o 
 -18   6   8      214.42      218.41     35.46 o 
 -17   6   8        2.83        1.17     15.30 o 
 -16   6   8      114.59      124.66     17.86 o 
 -15   6   8      561.74      555.20     33.92 o 
 -14   6   8       26.91       16.66     13.30 o 
 -13   6   8       74.98       69.50     15.00 o 
 -12   6   8      507.24      501.11     26.13 o 
 -11   6   8      177.38      181.08     15.36 o 
 -10   6   8        0.02        2.17     11.04 o 
  -9   6   8       11.95       12.21     17.99 o 
  -8   6   8      403.12      405.30     16.47 o 
  -7   6   8      199.83      195.35     11.33 o 
  -6   6   8      672.39      661.64     22.03 o 
  -5   6   8      979.94     1011.49     25.72 o 
  -4   6   8      102.07      102.43     12.14 o 
  -3   6   8      295.16      301.27     10.34 o 
  -2   6   8      865.00      937.50     21.99 o 
  -1   6   8       21.70       15.14      5.29 o 
   0   6   8      466.48      476.31     14.43 o 
   1   6   8      175.13      208.48     12.35 o 
   2   6   8      124.61      150.99     10.85 o 
   3   6   8      316.05      322.43     18.95 o 
   4   6   8        6.41        2.02     10.52 o 
   5   6   8      230.25      227.25     26.21 o 
   6   6   8      121.88      134.14     15.19 o 
   7   6   8      363.02      328.65     21.58 o 
   8   6   8       56.37       47.15     13.96 o 
   9   6   8       46.74       45.43     12.52 o 
  10   6   8      324.09      310.62     18.01 o 
  11   6   8       15.87       15.02     12.81 o 
  12   6   8       14.77       26.65     13.55 o 
  13   6   8       28.22       36.68     14.04 o 
 -16   7   8       47.75       55.47     17.53 o 
 -15   7   8        1.30        4.47     15.39 o 
 -14   7   8      263.11      241.81     20.98 o 
 -13   7   8       20.47       15.52     14.08 o 
 -12   7   8      211.70      265.98     34.69 o 
 -11   7   8      274.85      309.57     30.83 o 
 -10   7   8      192.04      184.45     16.87 o 
  -9   7   8      131.40      126.79     21.33 o 
  -8   7   8      354.09      408.07     24.11 o 
  -7   7   8      168.01      165.09     11.75 o 
  -6   7   8      567.80      577.10     20.36 o 
  -5   7   8       85.54       75.03      8.70 o 
  -4   7   8      245.58      233.99     19.95 o 
  -3   7   8       81.22       94.75      9.13 o 
  -2   7   8       82.71       65.87      8.34 o 
  -1   7   8       54.95       61.55     11.77 o 
   0   7   8       18.78      -13.62     14.39 o 
   1   7   8      349.47      300.28     28.01 o 
   2   7   8      548.19      525.03     38.29 o 
   3   7   8       13.18       -3.88     11.25 o 
   4   7   8       27.95       25.30     21.58 o 
   5   7   8        2.33        1.08     12.66 o 
   6   7   8      435.75      430.63     24.29 o 
   7   7   8       40.08       49.41     15.51 o 
   8   7   8       36.87       24.13     11.77 o 
   9   7   8      103.38       96.61     14.27 o 
  10   7   8       37.55       22.19     13.36 o 
  11   7   8        2.31       10.82     12.97 o 
 -15   8   8      155.93      167.53     31.86 o 
 -14   8   8        0.46      -15.06     15.06 o 
 -13   8   8       11.99        6.40     26.72 o 
 -12   8   8       68.63       62.63     16.30 o 
 -11   8   8       36.13       31.47     15.05 o 
 -10   8   8       37.12       42.75     15.93 o 
  -9   8   8       48.02       31.79     13.62 o 
  -8   8   8       23.73       12.72      9.51 o 
  -7   8   8       14.44       14.20      9.49 o 
  -6   8   8      138.55       92.31     12.66 o 
  -5   8   8       98.98       85.94     15.93 o 
  -4   8   8       92.31      115.53     20.56 o 
  -3   8   8        0.30      -14.90     14.90 o 
  -2   8   8      235.21      198.88     21.58 o 
  -1   8   8      262.00      256.95     24.67 o 
   0   8   8        3.25        8.74     14.90 o 
   1   8   8      278.54      260.07     17.96 o 
   2   8   8        5.80        5.62     12.14 o 
   3   8   8       87.56       46.05     13.99 o 
   4   8   8       23.41       24.67     15.42 o 
   5   8   8        8.64       11.36     12.84 o 
   6   8   8        0.65       19.05     14.82 o 
   7   8   8       56.42       59.69     14.64 o 
   8   8   8       52.62       44.83     13.75 o 
   9   8   8      171.63      187.67     60.90 o 
 -12   9   8       77.45       90.35     17.63 o 
 -11   9   8        6.69        8.76     15.06 o 
 -10   9   8       78.10       82.22     23.64 o 
  -9   9   8       14.38      -15.42     19.01 o 
  -8   9   8       17.85       13.10     13.79 o 
  -7   9   8       38.01       20.24     11.77 o 
  -6   9   8       15.66       18.47     12.29 o 
  -5   9   8       37.94       23.64     16.96 o 
  -4   9   8       97.49       87.36     20.56 o 
  -3   9   8       54.69       45.22     19.53 o 
  -2   9   8       70.35       61.67     17.99 o 
  -1   9   8        8.57      -16.96     16.96 o 
   0   9   8       25.81       29.81     18.50 o 
   1   9   8       14.08       13.88     17.47 o 
   2   9   8        0.78      -18.50     18.50 o 
   3   9   8        4.55       33.92     21.07 o 
   4   9   8        2.56        1.54     18.50 o 
   5   9   8        8.68       -0.19     12.77 o 
   6   9   8       17.29       10.98     13.42 o 
   7   9   8       50.24       65.46     18.64 o 
  -8  10   8        6.20        1.03     21.07 o 
  -7  10   8       10.67       18.50     19.53 o 
  -6  10   8       39.56       64.24     20.56 o 
  -5  10   8        2.28       18.50     18.50 o 
  -4  10   8      174.02      185.52     24.15 o 
  -3  10   8       25.66       52.93     22.10 o 
  -2  10   8        9.99        1.54     20.04 o 
  -1  10   8       99.42       79.66     23.13 o 
   0  10   8       37.83       37.00     19.53 o 
   1  10   8        2.08      -17.47     17.47 o 
   2  10   8       17.84        4.11     19.53 o 
   3  10   8        2.05       29.81     23.13 o 
 -21   1   9      184.97      187.71     17.17 o 
 -20   1   9       56.25       57.43     11.34 o 
 -19   1   9       23.84       12.04      9.71 o 
 -18   1   9      352.66      326.96     15.44 o 
 -17   1   9        0.26       -6.89      9.05 o 
 -16   1   9       11.32       10.25      8.51 o 
 -15   1   9       20.89       21.21      7.80 o 
 -14   1   9      169.79      192.27     25.37 o 
 -13   1   9      610.73      619.72     21.96 o 
 -12   1   9      709.02      713.87     20.76 o 
 -11   1   9     1499.31     1455.36     37.06 o 
 -10   1   9      754.36      774.78     22.13 o 
  -9   1   9     1437.04     1377.45     31.74 o 
  -8   1   9     4018.96     3982.44     85.33 o 
  -7   1   9     2658.85     2543.10     55.59 o 
  -6   1   9      718.80      693.82     17.58 o 
  -5   1   9     1988.60     1881.72     47.88 o 
  -4   1   9      508.24      475.27     12.40 o 
  -3   1   9      470.87      446.45     11.89 o 
  -2   1   9      118.31      131.12      8.01 o 
  -1   1   9      884.63      893.95     20.77 o 
   0   1   9        0.05        3.61      3.56 o 
   1   1   9       40.65       47.02      4.44 o 
   2   1   9      332.21      350.08      9.93 o 
   3   1   9        8.92       11.71      4.14 o 
   4   1   9     2531.17     2645.26     71.68 o 
   5   1   9      435.71      476.88     17.73 o 
   6   1   9      774.36      719.71     24.12 o 
   7   1   9      225.92      215.89     15.64 o 
   8   1   9       27.32       15.82      9.33 o 
   9   1   9      275.84      289.18     15.96 o 
  10   1   9       64.95       55.48     10.66 o 
  11   1   9       96.43       81.13     12.04 o 
  12   1   9      201.03      215.30     16.47 o 
  13   1   9       33.78       33.89     15.62 o 
  14   1   9       21.48       35.90     14.11 o 
  15   1   9        2.62        6.99     20.40 o 
 -21   2   9        3.50       -3.24     13.07 o 
 -20   2   9      185.42      200.83     28.56 o 
 -19   2   9      533.26      576.48     25.19 o 
 -18   2   9      810.30      809.72     30.24 o 
 -17   2   9      678.37      720.18     40.17 o 
 -16   2   9     1099.85     1047.03     34.77 o 
 -15   2   9     1396.87     1286.17     39.75 o 
 -14   2   9      517.14      536.77     21.54 o 
 -13   2   9      860.17      834.77     27.91 o 
 -12   2   9       19.33       22.38      6.81 o 
 -11   2   9      458.92      474.10     14.24 o 
 -10   2   9     1038.23     1049.27     28.23 o 
  -9   2   9      903.44      874.96     23.92 o 
  -8   2   9       73.19       63.47     11.20 o 
  -7   2   9      710.13      716.70     20.35 o 
  -6   2   9      541.54      551.63     14.94 o 
  -5   2   9      827.54      804.53     17.60 o 
  -4   2   9     2780.15     2950.56     56.21 o 
  -3   2   9      425.37      387.63     11.28 o 
  -2   2   9     3610.54     3631.52     76.80 o 
  -1   2   9     3235.25     3074.62     73.43 o 
   0   2   9      897.61      807.63     21.33 o 
   1   2   9     1000.01     1099.11     27.81 o 
   2   2   9       21.75       18.43      5.69 o 
   3   2   9     4193.67     4197.41     87.98 o 
   4   2   9      996.49      978.56     23.48 o 
   5   2   9       42.44       52.10      7.03 o 
   6   2   9       91.07       77.66     13.22 o 
   7   2   9       15.93       17.00      8.59 o 
   8   2   9        2.94       -0.20      8.59 o 
   9   2   9        1.97       -3.78     13.12 o 
  10   2   9      149.30      149.77     21.01 o 
  11   2   9        3.19        3.70      9.07 o 
  12   2   9       65.72       77.27     14.22 o 
  13   2   9       26.56       15.68     12.77 o 
  14   2   9        3.53       -2.71     13.29 o 
  15   2   9       28.21       43.44     19.25 o 
 -20   3   9        4.13       -1.34     15.59 o 
 -19   3   9        0.98       -0.18     14.43 o 
 -18   3   9       38.41       46.31     12.83 o 
 -17   3   9      608.80      584.33     24.93 o 
 -16   3   9      539.05      482.78     21.65 o 
 -15   3   9      404.82      366.60     18.07 o 
 -14   3   9        0.49        1.08      9.13 o 
 -13   3   9      406.66      413.38     18.30 o 
 -12   3   9       14.05       48.22      9.25 o 
 -11   3   9      288.86      290.64     14.00 o 
 -10   3   9      319.05      277.58     17.13 o 
  -9   3   9      255.63      226.46     10.35 o 
  -8   3   9     1498.32     1467.40     37.10 o 
  -7   3   9      223.13      214.89      9.51 o 
  -6   3   9       72.72      103.16     11.24 o 
  -5   3   9      341.46      348.17     10.47 o 
  -4   3   9        5.06        4.58      3.98 o 
  -3   3   9       53.21       64.94      5.04 o 
  -2   3   9       68.84       58.56      6.27 o 
  -1   3   9       18.63       19.23      5.10 o 
   0   3   9       54.99       79.29      7.34 o 
   1   3   9      384.84      368.96     13.00 o 
   2   3   9      197.80      186.03      9.01 o 
   3   3   9       84.52       73.78      7.34 o 
   4   3   9       25.15       36.71      7.63 o 
   5   3   9     1919.86     1769.10     57.86 o 
   6   3   9       27.99       19.30      8.24 o 
   7   3   9       50.01       51.84      9.95 o 
   8   3   9       11.71       -5.79      8.84 o 
   9   3   9       75.82       89.15     11.93 o 
  10   3   9        1.20       -5.75     10.44 o 
  11   3   9        1.50       -2.50     10.16 o 
  12   3   9      128.00      161.41     14.87 o 
  13   3   9        2.92      -11.91     15.66 o 
  14   3   9      144.61      139.71     20.00 o 
 -20   4   9        1.51       25.18     30.83 o 
 -19   4   9      160.62      149.99     20.34 o 
 -18   4   9       68.00       64.32     17.78 o 
 -17   4   9        4.20       -0.35     15.06 o 
 -16   4   9      791.35      776.98     69.63 o 
 -15   4   9        6.51       11.88     12.87 o 
 -14   4   9      384.42      323.14     16.50 o 
 -13   4   9      309.35      342.03     16.72 o 
 -12   4   9      127.18      151.30     12.02 o 
 -11   4   9       65.73       61.87      9.46 o 
 -10   4   9      178.16      162.65     16.29 o 
  -9   4   9      580.35      617.34     21.96 o 
  -8   4   9       14.41        2.17      5.15 o 
  -7   4   9      262.83      289.96     10.32 o 
  -6   4   9      416.70      423.67     11.44 o 
  -5   4   9      525.71      485.78     12.39 o 
  -4   4   9      302.62      264.59      8.37 o 
  -3   4   9      244.26      250.62      8.03 o 
  -2   4   9      630.74      670.53     15.46 o 
  -1   4   9      407.31      421.78     14.06 o 
   0   4   9      112.36      102.39     10.42 o 
   1   4   9      120.93      132.11      7.72 o 
   2   4   9     2977.35     2948.99     76.46 o 
   3   4   9      424.08      392.42     18.94 o 
   4   4   9      129.63      147.28     10.41 o 
   5   4   9      858.92      933.00     29.16 o 
   6   4   9       70.01       60.50      9.36 o 
   7   4   9       35.65       61.27      9.81 o 
   8   4   9       25.38        1.37      9.31 o 
   9   4   9       12.62        7.31     12.80 o 
  10   4   9        3.37        8.58     13.40 o 
  11   4   9        4.66      -11.62     11.62 o 
  12   4   9      112.29      114.07     14.76 o 
  13   4   9        2.38       -8.50     12.78 o 
 -19   5   9      324.94      340.72     42.14 o 
 -18   5   9        8.04       27.17     16.75 o 
 -17   5   9       57.96       92.88     16.66 o 
 -16   5   9      113.02       96.95     28.01 o 
 -15   5   9      303.99      311.62     29.55 o 
 -14   5   9      406.18      425.46     24.73 o 
 -13   5   9       22.89       25.79     11.73 o 
 -12   5   9      285.58      314.26     19.68 o 
 -11   5   9      260.92      300.09     15.10 o 
 -10   5   9     1221.05     1221.39     36.73 o 
  -9   5   9      903.34      871.04     47.13 o 
  -8   5   9      202.06      235.11     21.02 o 
  -7   5   9     1463.40     1479.16     36.75 o 
  -6   5   9     1160.37     1192.67     29.35 o 
  -5   5   9       83.16       85.27      7.21 o 
  -4   5   9     1122.50     1015.76     30.86 o 
  -3   5   9       44.57       66.73      6.56 o 
  -2   5   9       63.94       64.35      6.51 o 
  -1   5   9      118.89      123.08      7.53 o 
   0   5   9      338.83      379.59     12.95 o 
   1   5   9      590.16      537.91     16.96 o 
   2   5   9       93.33       80.29      9.60 o 
   3   5   9      793.73      724.70     23.86 o 
   4   5   9       40.29       30.87      8.68 o 
   5   5   9      105.70       89.04     13.83 o 
   6   5   9      535.08      508.96     29.29 o 
   7   5   9       71.67       55.91     13.31 o 
   8   5   9       99.77      145.22     41.88 o 
   9   5   9        7.67       18.05     13.19 o 
  10   5   9       60.93       57.20     11.92 o 
  11   5   9      172.90      177.86     20.36 o 
  12   5   9       30.86       32.01     14.03 o 
  13   5   9      113.55      107.34     15.71 o 
 -17   6   9        8.41       -0.34     29.29 o 
 -16   6   9      105.18      133.24     34.95 o 
 -15   6   9      159.70      180.56     19.37 o 
 -14   6   9       86.46       93.89     20.30 o 
 -13   6   9       95.96      117.76     20.04 o 
 -12   6   9        5.83        7.55     12.47 o 
 -11   6   9        2.04        0.28     10.97 o 
 -10   6   9      339.40      342.86     20.19 o 
  -9   6   9       23.27       19.08     11.56 o 
  -8   6   9        0.05       -7.98      7.98 o 
  -7   6   9      172.92      182.71      9.73 o 
  -6   6   9      790.43      752.55     20.97 o 
  -5   6   9      484.90      435.50     15.09 o 
  -4   6   9      167.89      159.27      8.89 o 
  -3   6   9      615.84      592.18     17.58 o 
  -2   6   9       36.22       18.35      6.00 o 
  -1   6   9      168.04      168.82     12.66 o 
   0   6   9       35.54       52.35      8.81 o 
   1   6   9      134.11      140.54     14.05 o 
   2   6   9     1681.20     1648.52     56.83 o 
   3   6   9       25.07       23.05     11.10 o 
   4   6   9       52.18       45.92     25.70 o 
   5   6   9      103.29       83.18     14.55 o 
   6   6   9       22.15       35.89     12.96 o 
   7   6   9       50.50       34.80     14.69 o 
   8   6   9        7.26       -0.37     12.33 o 
   9   6   9       26.79       52.63     16.14 o 
  10   6   9       68.68       98.52     14.69 o 
  11   6   9       80.18       94.86     22.00 o 
 -16   7   9      108.35      143.38     32.38 o 
 -15   7   9       89.82      114.06     40.34 o 
 -14   7   9        0.47       -3.35     14.57 o 
 -13   7   9       12.54       24.61     14.45 o 
 -12   7   9        0.80        6.18     13.43 o 
 -11   7   9      585.89      609.59     57.04 o 
 -10   7   9       18.36       19.87     14.90 o 
  -9   7   9        0.45      -11.19     11.19 o 
  -8   7   9      215.12      252.51     13.68 o 
  -7   7   9      148.33      140.68     11.27 o 
  -6   7   9        4.35       15.24      8.19 o 
  -5   7   9       40.65       62.35      9.33 o 
  -4   7   9        7.96       -1.26      7.84 o 
  -3   7   9      155.81      156.56     10.73 o 
  -2   7   9        4.90       -0.04      9.36 o 
  -1   7   9        8.15       -2.06     10.35 o 
   0   7   9      249.19      294.15     22.87 o 
   1   7   9      194.95      178.53     16.14 o 
   2   7   9        0.02        6.97     11.34 o 
   3   7   9        0.70       -7.91     11.77 o 
   4   7   9      116.48      160.34     25.18 o 
   5   7   9      176.98      178.50     17.40 o 
   6   7   9       37.19       26.91     14.32 o 
   7   7   9      404.60      421.18     26.12 o 
   8   7   9       35.36       51.83     16.03 o 
   9   7   9       50.81       73.91     15.09 o 
  10   7   9       17.20       32.91     18.23 o 
 -14   8   9      169.30      226.76     22.60 o 
 -13   8   9       85.43       62.76     17.85 o 
 -12   8   9      179.87      165.55     24.41 o 
 -11   8   9      207.87      238.82     19.90 o 
 -10   8   9       84.75       75.07     14.63 o 
  -9   8   9        4.62        8.18     12.87 o 
  -8   8   9        0.14       -2.54      9.37 o 
  -7   8   9       26.11       18.78      9.58 o 
  -6   8   9      202.88      168.62     14.54 o 
  -5   8   9      256.80      245.91     16.34 o 
  -4   8   9      221.53      220.98     22.61 o 
  -3   8   9       35.78       24.15     17.47 o 
  -2   8   9       45.74       57.56     18.50 o 
  -1   8   9       92.70      120.77     20.56 o 
   0   8   9      119.18      127.96     19.53 o 
   1   8   9      131.98      155.32     22.87 o 
   2   8   9        0.89       -8.72     17.22 o 
   3   8   9       12.15      -13.23     13.23 o 
   4   8   9      130.47      190.16     19.01 o 
   5   8   9        4.61        0.06     13.45 o 
   6   8   9      171.06      206.56     20.34 o 
   7   8   9        2.64       -2.04     14.91 o 
   8   8   9        1.26       36.72     17.77 o 
 -11   9   9      135.36      143.38     26.72 o 
 -10   9   9       29.54      -14.39     20.04 o 
  -9   9   9        0.78       -4.63     19.53 o 
  -8   9   9      135.29      134.23     16.30 o 
  -7   9   9       12.72       13.05     12.70 o 
  -6   9   9      131.40      153.14     23.64 o 
  -5   9   9       63.44       76.57     20.56 o 
  -4   9   9       27.95       40.08     17.99 o 
  -3   9   9       64.58       87.36     19.53 o 
  -2   9   9        2.56       -6.68     16.44 o 
  -1   9   9      130.00      125.91     21.07 o 
   0   9   9      351.19      401.36     32.89 o 
   1   9   9        4.37       23.64     17.99 o 
   2   9   9      167.87      159.82     24.15 o 
   3   9   9        6.51      -14.90     18.50 o 
   4   9   9       13.77        7.71     22.10 o 
   5   9   9       36.64       46.71     28.78 o 
  -5  10   9       54.18       27.24     19.01 o 
  -4  10   9       15.36       12.33     20.56 o 
  -3  10   9       53.53      118.71     23.13 o 
  -2  10   9       28.38       21.58     22.10 o 
  -1  10   9      118.88      153.14     24.67 o 
 -21   0  10      231.72      226.59     21.97 o 
 -20   0  10       61.63       70.08     16.45 o 
 -19   0  10      406.35      409.76     26.03 o 
 -18   0  10      169.63      163.45     18.40 o 
 -17   0  10     1713.48     1620.22    116.66 o 
 -16   0  10      943.22      963.00     39.66 o 
 -15   0  10      949.41      913.92     37.82 o 
 -14   0  10     3572.47     3324.73    108.11 o 
 -13   0  10      928.50      913.54     36.29 o 
 -12   0  10      302.42      257.60     26.47 o 
 -11   0  10     1013.13      969.09     36.93 o 
 -10   0  10       27.39       26.88      9.50 o 
  -9   0  10     1402.22     1269.27     48.70 o 
  -8   0  10     2838.26     2844.19    100.61 o 
  -7   0  10      966.48      961.70     37.94 o 
  -6   0  10      360.32      322.21     18.50 o 
  -5   0  10       27.61       26.59      6.15 o 
  -4   0  10     5036.88     5004.82    200.42 o 
  -3   0  10      258.64      283.97     14.63 o 
  -2   0  10     1424.82     1454.65     53.03 o 
  -1   0  10     5685.22     5830.32    200.62 o 
   0   0  10     1122.94     1098.47     42.04 o 
   1   0  10     2370.60     2211.94     79.39 o 
   2   0  10      276.84      292.41     23.13 o 
   3   0  10      113.09       90.96     16.96 o 
   4   0  10     8620.37     8583.10    362.56 o 
   5   0  10       94.21      131.55     11.58 o 
   6   0  10       89.33       41.93     15.67 o 
   7   0  10      827.43      778.36     44.71 o 
   8   0  10      148.98      154.93     29.04 o 
   9   0  10       13.57       28.13     12.34 o 
  10   0  10        0.82        5.98     11.84 o 
  11   0  10       28.15       14.90     13.57 o 
  12   0  10        1.80       22.61     23.64 o 
  13   0  10        0.96       16.44     22.10 o 
  14   0  10       24.19      -24.15     24.15 o 
 -20   1  10      169.57      204.49     14.23 o 
 -19   1  10        5.93        7.25      9.96 o 
 -18   1  10      118.02      119.54     11.87 o 
 -17   1  10      461.93      491.94     18.77 o 
 -16   1  10       15.45       11.39      8.60 o 
 -15   1  10       51.11       41.96      9.06 o 
 -14   1  10      128.11      123.66     10.06 o 
 -13   1  10      215.66      212.23     13.64 o 
 -12   1  10      298.31      313.08     15.31 o 
 -11   1  10      310.53      313.63     14.79 o 
 -10   1  10      159.88      190.22      9.52 o 
  -9   1  10      136.61      117.05      8.23 o 
  -8   1  10     3412.04     3205.13     84.29 o 
  -7   1  10     2282.01     2208.24     59.47 o 
  -6   1  10      172.10      171.78     10.35 o 
  -5   1  10     1872.93     1683.83     49.64 o 
  -4   1  10      808.02      796.28     26.09 o 
  -3   1  10        7.69       -1.49      4.05 o 
  -2   1  10      754.87      752.63     19.96 o 
  -1   1  10      613.50      619.63     20.84 o 
   0   1  10        5.96        7.49      5.87 o 
   1   1  10     1160.90     1122.43     28.07 o 
   2   1  10      218.70      223.74      9.02 o 
   3   1  10      712.23      753.52     25.83 o 
   4   1  10       52.86       63.90      8.32 o 
   5   1  10     1139.34     1149.61     33.74 o 
   6   1  10      165.58      131.46     15.48 o 
   7   1  10       12.09       13.18      9.97 o 
   8   1  10      360.85      385.91     18.06 o 
   9   1  10        4.34        2.01      9.88 o 
  10   1  10      171.93      192.45     21.26 o 
  11   1  10        1.37       11.08     17.49 o 
  12   1  10       56.60       78.54     13.90 o 
  13   1  10      128.73      147.07     16.38 o 
  14   1  10       29.62       31.17     14.71 o 
 -20   2  10        8.05       -0.14     12.81 o 
 -19   2  10        8.53       17.99     12.94 o 
 -18   2  10        7.89       26.48     12.38 o 
 -17   2  10      176.43      172.16     15.29 o 
 -16   2  10       26.18       24.23     13.55 o 
 -15   2  10      484.72      468.97     20.73 o 
 -14   2  10        9.96       29.87     10.19 o 
 -13   2  10      562.61      504.49     20.81 o 
 -12   2  10      108.13      112.57     11.02 o 
 -11   2  10       19.54       20.04      8.45 o 
 -10   2  10     1218.25     1108.03     33.68 o 
  -9   2  10      173.90      175.76     16.47 o 
  -8   2  10      216.78      256.65     12.45 o 
  -7   2  10     1746.11     1588.16     39.96 o 
  -6   2  10      274.17      279.25     11.08 o 
  -5   2  10      868.35      819.04     19.44 o 
  -4   2  10      868.19      865.29     22.72 o 
  -3   2  10     1206.89     1207.33     30.15 o 
  -2   2  10      274.45      287.55     10.83 o 
  -1   2  10        1.48       -4.82      4.82 o 
   0   2  10       20.03       16.12      4.98 o 
   1   2  10       25.25       28.66      5.58 o 
   2   2  10       94.66      113.46      7.54 o 
   3   2  10      619.87      613.94     16.35 o 
   4   2  10      279.97      273.04     11.29 o 
   5   2  10       12.11        5.50      6.86 o 
   6   2  10      901.43      847.28     34.97 o 
   7   2  10      127.76      112.88     11.35 o 
   8   2  10      157.08      165.45     13.18 o 
   9   2  10       29.31       19.73     10.57 o 
  10   2  10       96.63       95.02     12.81 o 
  11   2  10      168.94      178.34     15.63 o 
  12   2  10       85.39       89.77     13.90 o 
  13   2  10       90.68      107.75     25.15 o 
 -20   3  10       32.83       34.95     30.83 o 
 -19   3  10      594.79      616.52     33.13 o 
 -18   3  10      139.88      113.99     14.42 o 
 -17   3  10        7.50       -0.36     11.50 o 
 -16   3  10      928.88      889.61     31.85 o 
 -15   3  10      252.53      261.49     16.72 o 
 -14   3  10      268.80      268.15     15.62 o 
 -13   3  10       31.76       23.91      9.58 o 
 -12   3  10      501.54      500.95     20.28 o 
 -11   3  10      300.41      329.13     15.47 o 
 -10   3  10      107.41      117.60     10.31 o 
  -9   3  10     2955.78     3046.23     73.05 o 
  -8   3  10      328.51      340.24     12.82 o 
  -7   3  10     1892.78     1845.82     45.70 o 
  -6   3  10     2575.27     2603.99     54.29 o 
  -5   3  10      261.43      275.55      9.73 o 
  -4   3  10     2321.67     2314.92     48.40 o 
  -3   3  10      929.25      892.51     23.83 o 
  -2   3  10      142.39      112.16      7.45 o 
  -1   3  10     1685.50     1662.50     40.61 o 
   0   3  10       72.82       73.81      6.49 o 
   1   3  10       70.14       61.34      6.54 o 
   2   3  10     1038.12      979.21     29.13 o 
   3   3  10      475.79      429.17     17.13 o 
   4   3  10      403.17      406.65     14.90 o 
   5   3  10       22.30       20.25      8.48 o 
   6   3  10     1352.35     1428.94     41.76 o 
   7   3  10      293.31      284.50     22.55 o 
   8   3  10        7.06       19.40     10.60 o 
   9   3  10      186.77      169.08     13.99 o 
  10   3  10       46.52       55.04     12.37 o 
  11   3  10        2.85       15.45     10.43 o 
  12   3  10       20.02       15.10     15.59 o 
  13   3  10        2.60       -0.31     16.24 o 
 -19   4  10        8.26       15.42     16.92 o 
 -18   4  10      356.33      403.47     26.92 o 
 -17   4  10      131.71      141.20     24.15 o 
 -16   4  10      247.13      228.27     19.74 o 
 -15   4  10      377.59      398.40     24.43 o 
 -14   4  10      715.89      705.14     26.91 o 
 -13   4  10      531.70      509.92     21.72 o 
 -12   4  10      414.14      367.23     22.48 o 
 -11   4  10       81.79      106.32     10.68 o 
 -10   4  10      628.66      608.92     23.63 o 
  -9   4  10      474.61      500.59     28.94 o 
  -8   4  10       14.12        7.20      7.51 o 
  -7   4  10     1066.65     1028.19     26.27 o 
  -6   4  10      347.46      361.32     13.13 o 
  -5   4  10      477.46      468.67     17.36 o 
  -4   4  10       12.82       15.12      5.82 o 
  -3   4  10      537.81      475.09     14.87 o 
  -2   4  10      640.82      655.00     18.21 o 
  -1   4  10      224.01      216.61     17.74 o 
   0   4  10     1287.12     1201.98     34.67 o 
   1   4  10       11.09       -1.11      6.80 o 
   2   4  10       54.67       65.16     13.54 o 
   3   4  10      948.84      976.54     30.28 o 
   4   4  10      114.01      122.87     10.71 o 
   5   4  10      466.35      486.28     36.07 o 
   6   4  10      120.18      148.66     12.28 o 
   7   4  10       87.52       82.39     11.77 o 
   8   4  10       54.31       67.65     14.32 o 
   9   4  10       14.41       29.09     14.12 o 
  10   4  10       22.99       11.53     15.28 o 
  11   4  10       76.83       92.40     15.48 o 
  12   4  10       78.99      112.59     15.30 o 
 -18   5  10        8.07       -1.03     24.67 o 
 -17   5  10       63.78       86.93     17.26 o 
 -16   5  10       48.72       53.27     17.29 o 
 -15   5  10        5.06       -7.27     15.29 o 
 -14   5  10        0.10       -0.46     14.32 o 
 -13   5  10        6.01       10.97     13.08 o 
 -12   5  10      321.50      318.80     20.84 o 
 -11   5  10      189.41      196.56     22.47 o 
 -10   5  10      134.00      116.63     10.89 o 
  -9   5  10       41.71       36.38      8.68 o 
  -8   5  10       24.93       13.75      8.49 o 
  -7   5  10       76.81       92.90     11.69 o 
  -6   5  10      685.91      647.47     19.04 o 
  -5   5  10      191.67      185.96      9.36 o 
  -4   5  10       10.63       -0.44      5.92 o 
  -3   5  10      236.96      233.72     10.27 o 
  -2   5  10      786.06      745.18     20.46 o 
  -1   5  10       34.68       37.33      6.65 o 
   0   5  10        1.36        2.04      7.64 o 
   1   5  10      565.03      570.38     21.16 o 
   2   5  10      549.36      550.79     20.69 o 
   3   5  10       43.61       37.12      9.51 o 
   4   5  10       47.28       16.44     11.84 o 
   5   5  10        0.90        9.09     12.44 o 
   6   5  10      393.74      385.53     41.88 o 
   7   5  10       81.58       80.68     21.84 o 
   8   5  10       41.69       38.47     14.32 o 
   9   5  10       75.36      116.75     17.16 o 
  10   5  10       46.41       33.28     16.78 o 
  11   5  10        0.88       24.69     20.83 o 
 -17   6  10       84.90      122.31     32.89 o 
 -16   6  10      190.56      223.16     21.21 o 
 -15   6  10       14.98       21.05     16.61 o 
 -14   6  10      460.35      460.36     27.19 o 
 -13   6  10       74.42       43.52     35.97 o 
 -12   6  10        2.95       10.30     13.62 o 
 -11   6  10     1017.37     1029.84     41.15 o 
 -10   6  10       28.21       -0.76     12.29 o 
  -9   6  10       58.88       51.49     11.99 o 
  -8   6  10       28.51       28.14      9.19 o 
  -7   6  10        2.24        1.70      7.17 o 
  -6   6  10      229.06      209.50     10.39 o 
  -5   6  10      136.93      112.11      8.58 o 
  -4   6  10      270.11      270.75     24.70 o 
  -3   6  10        1.33        5.50      6.51 o 
  -2   6  10      377.55      365.35     17.27 o 
  -1   6  10      274.12      335.97     15.11 o 
   0   6  10       50.49       47.35      9.18 o 
   1   6  10      808.02      829.64     34.10 o 
   2   6  10       81.47      117.21     14.65 o 
   3   6  10       14.28       33.64     12.44 o 
   4   6  10       19.72       42.25     13.45 o 
   5   6  10        6.75       21.27     12.64 o 
   6   6  10       45.81       66.47     15.42 o 
   7   6  10      252.68      247.27     20.56 o 
   8   6  10        1.07        7.87     15.55 o 
   9   6  10        6.62       38.74     16.02 o 
  10   6  10       39.05       38.16     13.66 o 
 -15   7  10        9.84       -1.15     20.56 o 
 -14   7  10       67.70       55.89     16.92 o 
 -13   7  10       54.03       56.43     15.92 o 
 -12   7  10      140.96      140.63     16.67 o 
 -11   7  10       49.07       32.72     23.90 o 
 -10   7  10      444.96      446.01     24.68 o 
  -9   7  10        8.79        3.03     11.34 o 
  -8   7  10      314.66      302.13     15.36 o 
  -7   7  10      103.75      138.51     18.71 o 
  -6   7  10       26.05       36.89     11.36 o 
  -5   7  10      503.37      551.94     20.68 o 
  -4   7  10       35.87       48.69     11.79 o 
  -3   7  10      123.35      158.28     44.20 o 
  -2   7  10      114.12      119.05     14.19 o 
  -1   7  10       18.89       12.93     11.56 o 
   0   7  10       46.38       48.19     14.39 o 
   1   7  10      295.53      316.45     43.94 o 
   2   7  10       42.75       36.35     17.99 o 
   3   7  10      253.32      188.74     17.71 o 
   4   7  10       15.91       14.09     13.68 o 
   5   7  10       76.35       50.59     13.95 o 
   6   7  10        9.62       10.52     15.06 o 
   7   7  10      329.85      311.20     72.20 o 
   8   7  10       35.19       36.46     16.62 o 
 -13   8  10        1.04       -4.52     16.46 o 
 -12   8  10       28.33       13.93     15.15 o 
 -11   8  10       61.21       39.04     15.78 o 
 -10   8  10        6.33       10.45     13.58 o 
  -9   8  10        3.09       15.56     13.62 o 
  -8   8  10       56.63       58.07     11.40 o 
  -7   8  10       93.52       59.28     13.59 o 
  -6   8  10        0.05       -3.85     13.10 o 
  -5   8  10      145.23      128.99     21.07 o 
  -4   8  10       30.53       53.45     17.47 o 
  -3   8  10        2.38      -16.44     16.96 o 
  -2   8  10        1.49       -2.57     15.42 o 
  -1   8  10       91.73      101.75     20.04 o 
   0   8  10      155.86      137.73     21.58 o 
   1   8  10       28.06       31.21     13.17 o 
   2   8  10       39.97       -5.40     13.81 o 
   3   8  10       56.09       41.17     15.78 o 
   4   8  10        3.32        6.15     15.00 o 
   5   8  10       17.28       15.99     15.92 o 
   6   8  10       40.61       42.56     16.98 o 
  -9   9  10       21.61       30.83     21.58 o 
  -8   9  10      105.17      121.04     17.24 o 
  -7   9  10        0.47      -19.53     19.53 o 
  -6   9  10       17.63       -5.65     16.96 o 
  -5   9  10        7.34       21.07     17.99 o 
  -4   9  10       53.14       77.60     20.04 o 
  -3   9  10        0.53        3.08     17.47 o 
  -2   9  10       20.18       22.61     18.50 o 
  -1   9  10      112.74      111.00     23.64 o 
   0   9  10        4.04        9.76     17.47 o 
   1   9  10        2.34       -5.14     19.53 o 
   2   9  10        3.61        2.57     21.07 o 
   3   9  10        2.39       11.31     20.04 o 
 -20   1  11      318.09      306.93     20.77 o 
 -19   1  11      152.79      157.11     21.72 o 
 -18   1  11      154.79      138.48     20.89 o 
 -17   1  11      290.83      288.61     17.76 o 
 -16   1  11      422.86      404.07     20.49 o 
 -15   1  11       47.45       37.46     11.16 o 
 -14   1  11       13.22       -1.32     10.08 o 
 -13   1  11       31.43       25.07     10.28 o 
 -12   1  11      190.79      227.09     13.86 o 
 -11   1  11      299.72      316.07     26.53 o 
 -10   1  11        8.77       15.16      5.87 o 
  -9   1  11      225.59      239.85     13.14 o 
  -8   1  11      330.74      356.68     20.15 o 
  -7   1  11     2807.60     2700.77     90.12 o 
  -6   1  11      449.15      442.79     55.50 o 
  -5   1  11     2070.08     2031.73     69.77 o 
  -4   1  11     1248.68     1251.22     45.60 o 
  -3   1  11     1012.80      975.29     37.42 o 
  -2   1  11      466.13      473.43     23.44 o 
  -1   1  11      159.38      143.09     13.10 o 
   0   1  11       59.16       67.23      6.72 o 
   1   1  11      728.66      745.93     25.41 o 
   2   1  11       15.02       19.94      9.99 o 
   3   1  11       69.56       60.20     11.63 o 
   4   1  11      206.16      208.45     18.76 o 
   5   1  11      168.91      185.36     16.53 o 
   6   1  11       87.40       80.46     14.48 o 
   7   1  11      100.28      102.47     16.17 o 
   8   1  11      183.26      194.30     20.11 o 
   9   1  11       37.57       23.69     20.30 o 
  10   1  11      150.94      137.95     20.30 o 
  11   1  11       26.30       29.24     17.24 o 
  12   1  11        0.88      -13.77     19.53 o 
 -20   2  11       58.45       41.68     25.95 o 
 -19   2  11       38.56       32.49     14.18 o 
 -18   2  11       21.54       -1.60     12.38 o 
 -17   2  11      338.44      322.13     18.63 o 
 -16   2  11      522.34      588.65     25.03 o 
 -15   2  11      472.28      527.40     22.55 o 
 -14   2  11     1190.08     1155.26     37.00 o 
 -13   2  11     1419.46     1329.77     40.66 o 
 -12   2  11     1252.08     1225.82     37.91 o 
 -11   2  11      588.29      539.21     21.57 o 
 -10   2  11      356.40      346.08     16.07 o 
  -9   2  11      606.54      581.32     21.61 o 
  -8   2  11      334.19      346.81     15.68 o 
  -7   2  11      456.71      448.09     18.08 o 
  -6   2  11      256.26      222.20     27.24 o 
  -5   2  11        2.29       -1.28      9.45 o 
  -4   2  11       37.60       40.77     10.16 o 
  -3   2  11      789.97      738.24     31.07 o 
  -2   2  11       40.34       56.77     11.25 o 
  -1   2  11      500.02      536.27     24.51 o 
   0   2  11     1636.89     1663.93     58.14 o 
   1   2  11     1074.90      998.00     38.80 o 
   2   2  11      204.55      208.95     15.44 o 
   3   2  11       55.23       74.44     32.12 o 
   4   2  11     1010.99     1041.30     66.29 o 
   5   2  11      537.19      550.27     22.75 o 
   6   2  11       80.82       89.33     14.32 o 
   7   2  11      256.07      272.00     25.18 o 
   8   2  11       28.86       32.30     15.42 o 
   9   2  11       22.40       30.08     16.24 o 
  10   2  11        1.28       12.09     16.30 o 
  11   2  11        4.62       18.39     16.75 o 
  12   2  11       45.47       49.08     18.24 o 
 -19   3  11        1.59       -1.46     26.98 o 
 -18   3  11       67.79       22.05     13.44 o 
 -17   3  11        1.07        6.10     17.67 o 
 -16   3  11      295.34      310.07     18.38 o 
 -15   3  11        2.18       -3.36     10.59 o 
 -14   3  11      211.54      210.15     14.84 o 
 -13   3  11        2.85        2.33      9.22 o 
 -12   3  11      133.46      128.57     11.97 o 
 -11   3  11       69.19       76.24     10.40 o 
 -10   3  11        0.45        2.78      9.16 o 
  -9   3  11      274.71      250.19     14.10 o 
  -8   3  11       17.27       12.51      7.76 o 
  -7   3  11      655.17      578.92     20.98 o 
  -6   3  11       79.86       79.68      7.33 o 
  -5   3  11      196.17      195.19      8.36 o 
  -4   3  11      426.25      413.04     14.80 o 
  -3   3  11       19.47        9.65      5.81 o 
  -2   3  11      543.21      574.88     17.40 o 
  -1   3  11     1316.54     1259.39     32.30 o 
   0   3  11      317.21      276.27     13.13 o 
   1   3  11       53.06       31.10      7.78 o 
   2   3  11        0.11       -1.94      7.73 o 
   3   3  11       66.06       65.50     14.11 o 
   4   3  11      241.95      280.82     12.55 o 
   5   3  11      244.41      249.11     23.29 o 
   6   3  11       39.88       28.43      9.97 o 
   7   3  11       20.61       34.81      9.28 o 
   8   3  11       54.14       73.74     12.69 o 
   9   3  11       40.02       26.52     11.93 o 
  10   3  11       25.65       15.11     12.70 o 
  11   3  11       81.33       64.90     17.49 o 
  12   3  11        0.16      -21.58     27.75 o 
 -18   4  11       49.16       38.87     16.83 o 
 -17   4  11      454.58      388.67     26.66 o 
 -16   4  11      105.40       85.20     17.78 o 
 -15   4  11      188.63      184.42     23.48 o 
 -14   4  11      450.30      461.48     21.22 o 
 -13   4  11       75.98       80.39     11.93 o 
 -12   4  11      141.25      153.84     22.82 o 
 -11   4  11      372.32      408.66     23.35 o 
 -10   4  11      278.87      299.03     15.47 o 
  -9   4  11      186.46      192.98     24.29 o 
  -8   4  11       72.25       81.73     10.10 o 
  -7   4  11      717.04      714.39     26.41 o 
  -6   4  11        4.56        5.35      6.61 o 
  -5   4  11       68.94       67.45      7.19 o 
  -4   4  11        0.37        1.43      6.90 o 
  -3   4  11       20.77       12.98      7.61 o 
  -2   4  11      895.26      905.46     27.93 o 
  -1   4  11        2.84        6.79      8.45 o 
   0   4  11       12.93       17.86      7.98 o 
   1   4  11      245.13      265.41     13.62 o 
   2   4  11        4.11       -2.39      7.92 o 
   3   4  11      875.95      954.84     30.38 o 
   4   4  11       13.84       19.29     10.00 o 
   5   4  11        6.11       -5.26      9.16 o 
   6   4  11       94.43      128.65     14.46 o 
   7   4  11       23.97       16.73     11.15 o 
   8   4  11       14.71        3.92     14.13 o 
   9   4  11      106.88      132.93     22.61 o 
  10   4  11        0.24       -8.44     14.55 o 
  11   4  11      177.55      187.38     16.85 o 
 -17   5  11      242.30      212.61     21.44 o 
 -16   5  11      172.39      152.76     19.63 o 
 -15   5  11       76.28       59.61     15.79 o 
 -14   5  11       38.02       37.16     19.53 o 
 -13   5  11       37.33       33.11     16.96 o 
 -12   5  11        8.10      -12.95     12.95 o 
 -11   5  11       25.60       36.21     12.53 o 
 -10   5  11       53.08      103.27     14.77 o 
  -9   5  11      240.95      252.21     14.38 o 
  -8   5  11      690.72      672.20     24.17 o 
  -7   5  11       23.80       14.21      7.41 o 
  -6   5  11      895.92      930.49     24.82 o 
  -5   5  11      272.83      285.96     11.77 o 
  -4   5  11      482.94      529.27     22.85 o 
  -3   5  11      461.12      495.58     16.46 o 
  -2   5  11      259.78      290.72     13.98 o 
  -1   5  11      362.54      389.14     16.84 o 
   0   5  11        3.22        9.62      8.43 o 
   1   5  11        5.66        5.07      8.61 o 
   2   5  11      479.11      516.62     20.49 o 
   3   5  11        1.98        1.71      9.20 o 
   4   5  11      129.16       89.00     14.32 o 
   5   5  11      161.51      184.05     17.16 o 
   6   5  11       87.13       93.17     16.29 o 
   7   5  11      506.71      477.75     27.16 o 
   8   5  11        4.63        4.60     25.70 o 
   9   5  11       60.72       86.97     17.96 o 
  10   5  11      183.79      168.23     20.15 o 
 -16   6  11        3.53       31.86     25.70 o 
 -15   6  11       11.62      -10.83     19.53 o 
 -14   6  11      223.58      229.39     21.93 o 
 -13   6  11      124.81      102.25     16.66 o 
 -12   6  11       42.71       38.00     13.95 o 
 -11   6  11       16.77       -3.71     13.02 o 
 -10   6  11       77.35       76.43     14.69 o 
  -9   6  11        2.17       -5.96     11.77 o 
  -8   6  11      120.07      103.85      9.75 o 
  -7   6  11      151.84      163.81     19.88 o 
  -6   6  11      226.73      245.75     11.48 o 
  -5   6  11      134.12      132.74      9.40 o 
  -4   6  11       23.47       13.69      7.41 o 
  -3   6  11        8.99        8.05      7.37 o 
  -2   6  11      549.68      522.99     24.79 o 
  -1   6  11        2.71        1.38      8.43 o 
   0   6  11       91.35       84.51     13.71 o 
   1   6  11        1.87       17.55     11.93 o 
   2   6  11       19.96       18.20     33.40 o 
   3   6  11      380.01      395.11     22.82 o 
   4   6  11       27.75       33.88     13.58 o 
   5   6  11        2.51       14.44     21.58 o 
   6   6  11      407.13      406.13     45.99 o 
   7   6  11       43.03       60.85     19.01 o 
   8   6  11       25.20       21.34     16.96 o 
 -14   7  11       47.26       78.41     37.26 o 
 -13   7  11       19.01        3.81     16.30 o 
 -12   7  11        9.71       18.60     14.41 o 
 -11   7  11       56.88       62.20     15.78 o 
 -10   7  11      148.11      117.46     18.24 o 
  -9   7  11        3.26       14.99     13.23 o 
  -8   7  11        1.19       -9.83      9.83 o 
  -7   7  11      319.98      320.53     17.96 o 
  -6   7  11       19.31       22.06      9.11 o 
  -5   7  11        2.83        6.74      8.54 o 
  -4   7  11      146.90      189.31     13.14 o 
  -3   7  11      140.18      120.59     14.32 o 
  -2   7  11      154.28      176.48     16.39 o 
  -1   7  11        6.03       -8.54     12.10 o 
   0   7  11       18.17       25.35     12.95 o 
   1   7  11      354.85      452.94     24.88 o 
   2   7  11       12.29       21.22     14.48 o 
   3   7  11      106.96      105.48     17.12 o 
   4   7  11      165.95      220.96     20.11 o 
   5   7  11       49.50       64.98     19.27 o 
   6   7  11        2.21        1.35     15.68 o 
   7   7  11      124.87      104.77     18.44 o 
 -11   8  11      127.34      106.01     18.50 o 
 -10   8  11      162.83      198.03     18.95 o 
  -9   8  11        9.04       11.74     13.75 o 
  -8   8  11       42.67       45.28     18.03 o 
  -7   8  11       35.12       52.63     13.96 o 
  -6   8  11       42.31       52.93     19.53 o 
  -5   8  11      108.47       97.13     19.01 o 
  -4   8  11      173.21      195.80     24.67 o 
  -3   8  11       13.36       21.58     16.44 o 
  -2   8  11        4.21       12.33     18.50 o 
  -1   8  11       37.96       54.99     20.04 o 
   0   8  11       14.73       25.70     17.47 o 
   1   8  11       96.61      127.02     26.21 o 
   2   8  11      176.35      191.27     28.78 o 
   3   8  11       34.72       23.13     19.53 o 
   4   8  11      139.55      180.90     20.78 o 
  -6   9  11        3.95       16.96     20.56 o 
  -5   9  11        2.01        1.03     20.04 o 
  -4   9  11       48.16       59.61     22.10 o 
  -3   9  11       42.48       63.21     22.61 o 
  -2   9  11       16.01        3.08     21.07 o 
  -1   9  11        2.31       26.72     21.58 o 
 -19   0  12        9.62      -15.43     15.43 o 
 -18   0  12       61.82       43.98     16.66 o 
 -17   0  12        6.42      -13.40     13.40 o 
 -16   0  12      148.82      201.96     42.14 o 
 -15   0  12     1333.87     1419.54     53.24 o 
 -14   0  12       88.06      109.98     25.18 o 
 -13   0  12     1432.04     1379.84     75.03 o 
 -12   0  12     1875.50     1793.02     92.50 o 
 -11   0  12      516.30      552.45     41.63 o 
 -10   0  12     2601.94     2610.64    125.91 o 
  -9   0  12     1273.10     1166.56     63.21 o 
  -8   0  12       15.02       20.04     16.44 o 
  -7   0  12     1457.59     1502.14     77.60 o 
  -6   0  12       25.58       27.75     16.96 o 
  -5   0  12     1013.80      876.21     49.85 o 
  -4   0  12      620.91      526.75     35.46 o 
  -3   0  12      753.34      677.33     41.11 o 
  -2   0  12       28.27       50.88     15.42 o 
  -1   0  12      342.95      283.68     26.21 o 
   0   0  12     1530.43     1413.24     72.46 o 
   1   0  12      136.89      146.46     19.53 o 
   2   0  12      355.47      392.11     30.32 o 
   3   0  12      812.38      777.02     47.28 o 
   4   0  12       12.28       16.96     16.44 o 
   5   0  12     1151.51     1263.69     67.84 o 
   6   0  12       45.91       64.24     18.50 o 
   7   0  12      221.97      298.07     32.89 o 
   8   0  12      410.11      485.64     42.14 o 
   9   0  12        0.86        5.14     21.07 o 
  10   0  12       29.63       11.82     25.18 o 
  11   0  12        1.45       35.97     25.70 o 
 -19   1  12      255.61      280.78     32.30 o 
 -18   1  12        4.20        1.03     12.48 o 
 -17   1  12      190.09      181.15     16.68 o 
 -16   1  12      480.83      516.59     23.37 o 
 -15   1  12       11.13       15.22     11.38 o 
 -14   1  12      233.42      196.53     16.42 o 
 -13   1  12      276.52      278.23     17.13 o 
 -12   1  12      177.14      197.17     14.33 o 
 -11   1  12        0.29       -9.13      9.13 o 
 -10   1  12       15.54       16.84     13.36 o 
  -9   1  12       57.28       66.99     23.64 o 
  -8   1  12      435.71      401.93     22.33 o 
  -7   1  12      705.90      708.84     31.79 o 
  -6   1  12     1042.50     1032.22     40.52 o 
  -5   1  12       15.22       14.44     14.39 o 
  -4   1  12     1141.00     1051.89     40.69 o 
  -3   1  12     2294.49     2153.11     73.95 o 
  -2   1  12       19.47       -0.81     18.24 o 
  -1   1  12      693.81      694.56     31.07 o 
   0   1  12      120.15      137.62     14.12 o 
   1   1  12       95.23      109.46     13.81 o 
   2   1  12      183.88      191.40     28.01 o 
   3   1  12      116.84       92.34     13.45 o 
   4   1  12      170.78      167.55     23.38 o 
   5   1  12       16.83       11.86     12.50 o 
   6   1  12      139.74      167.67     25.18 o 
   7   1  12      175.01      226.57     20.70 o 
   8   1  12       22.49        9.31     15.94 o 
   9   1  12      137.90      143.41     51.65 o 
  10   1  12       13.82       36.15     15.98 o 
  11   1  12       48.47       34.12     18.28 o 
 -19   2  12        1.60      -17.24     17.24 o 
 -18   2  12       27.52       34.97     17.69 o 
 -17   2  12      343.15      342.61     20.23 o 
 -16   2  12        0.70        6.39     11.75 o 
 -15   2  12       88.90       94.63     14.03 o 
 -14   2  12      741.42      726.88     27.58 o 
 -13   2  12       16.71       12.61     11.09 o 
 -12   2  12       40.07       48.03     11.07 o 
 -11   2  12      503.97      488.91     21.01 o 
 -10   2  12       21.34       34.02     10.36 o 
  -9   2  12       98.39      125.97     16.73 o 
  -8   2  12      354.64      375.72     16.91 o 
  -7   2  12        2.87        4.09     14.39 o 
  -6   2  12      395.86      350.52     19.62 o 
  -5   2  12       15.33       19.99     10.97 o 
  -4   2  12       20.07        2.58     11.08 o 
  -3   2  12      188.03      169.46     16.44 o 
  -2   2  12      317.64      364.82     20.17 o 
  -1   2  12        7.75        9.36     10.97 o 
   0   2  12       21.43       28.33     11.19 o 
   1   2  12        0.83        2.31     10.16 o 
   2   2  12       91.52       69.59     12.59 o 
   3   2  12        1.60       -2.93     11.08 o 
   4   2  12      272.82      282.43     22.35 o 
   5   2  12       28.30       21.12     10.77 o 
   6   2  12        1.50       12.97     13.23 o 
   7   2  12      114.11      148.62     19.32 o 
   8   2  12       52.60       30.97     16.98 o 
   9   2  12       17.35       21.12     16.34 o 
  10   2  12       32.08       29.70     19.53 o 
  11   2  12       25.65       23.76     18.44 o 
 -18   3  12      231.81      257.17     18.81 o 
 -17   3  12      588.22      598.81     26.60 o 
 -16   3  12      115.23       89.24     14.25 o 
 -15   3  12      667.49      704.01     27.83 o 
 -14   3  12      141.62      140.45     13.90 o 
 -13   3  12       35.84       48.74     11.92 o 
 -12   3  12      286.15      318.01     16.96 o 
 -11   3  12      240.11      234.51     14.86 o 
 -10   3  12       14.64       25.61     10.21 o 
  -9   3  12       32.86       35.59      9.55 o 
  -8   3  12     1129.56     1107.84     38.97 o 
  -7   3  12       30.29       44.19      9.55 o 
  -6   3  12      163.52      154.74     17.19 o 
  -5   3  12     2297.29     2299.92     78.67 o 
  -4   3  12       87.23       74.62     13.02 o 
  -3   3  12      350.69      358.57     37.00 o 
  -2   3  12     2518.00     2425.97     81.94 o 
  -1   3  12       62.84      104.38     13.08 o 
   0   3  12       99.80      138.16     16.96 o 
   1   3  12      332.01      362.20     21.07 o 
   2   3  12       41.51       20.25     12.58 o 
   3   3  12      389.24      454.66     24.48 o 
   4   3  12        3.02        8.77     10.19 o 
   5   3  12       32.94       49.06     14.57 o 
   6   3  12       28.69       43.36     14.91 o 
   7   3  12      160.39      174.64     19.99 o 
   8   3  12       18.60       13.12     23.38 o 
   9   3  12        6.95      -16.05     16.05 o 
  10   3  12      472.90      575.15     34.17 o 
 -17   4  12       79.69      114.92     19.37 o 
 -16   4  12        8.45       13.17     26.72 o 
 -15   4  12       25.15       28.69     11.94 o 
 -14   4  12      387.29      435.78     21.18 o 
 -13   4  12      228.88      209.01     16.51 o 
 -12   4  12      219.93      250.20     15.44 o 
 -11   4  12      913.24      909.76     32.31 o 
 -10   4  12       31.23       36.46     10.42 o 
  -9   4  12      447.83      439.09     19.06 o 
  -8   4  12      357.04      380.73     19.00 o 
  -7   4  12       18.64       24.91      9.28 o 
  -6   4  12      687.51      645.72     23.46 o 
  -5   4  12      135.46      131.39     11.26 o 
  -4   4  12        1.21       -1.45     11.44 o 
  -3   4  12       59.42       48.94     12.85 o 
  -2   4  12      286.60      279.61     17.99 o 
  -1   4  12       54.46       53.18     14.13 o 
   0   4  12       62.03       44.14     12.29 o 
   1   4  12      753.13      663.42     30.34 o 
   2   4  12        2.26       -0.47     11.98 o 
   3   4  12      122.14      157.65     37.52 o 
   4   4  12      300.09      340.61     21.94 o 
   5   4  12       11.62       24.77     19.01 o 
   6   4  12       69.28       59.83     15.42 o 
   7   4  12      238.58      287.99     33.40 o 
   8   4  12       11.26       -1.03     23.13 o 
   9   4  12       13.98       31.35     25.18 o 
 -16   5  12       22.37       43.58     16.24 o 
 -15   5  12      222.24      229.87     29.29 o 
 -14   5  12        6.03       -9.47     20.56 o 
 -13   5  12        0.04       -3.30     14.65 o 
 -12   5  12       13.38        1.38     14.33 o 
 -11   5  12       22.43       13.22     14.14 o 
 -10   5  12       16.93       20.71     10.40 o 
  -9   5  12       94.59       75.25     13.98 o 
  -8   5  12        7.12       10.34      9.91 o 
  -7   5  12       17.65       19.18      9.72 o 
  -6   5  12      124.07      139.32     11.63 o 
  -5   5  12       55.12       43.96     10.36 o 
  -4   5  12        2.25        5.62     12.73 o 
  -3   5  12        3.06       -0.35     11.77 o 
  -2   5  12       15.26       11.31     11.26 o 
  -1   5  12       45.78       52.35      9.89 o 
   0   5  12        0.29        5.02      9.04 o 
   1   5  12        1.82        2.69      9.47 o 
   2   5  12       59.13       63.16     10.85 o 
   3   5  12       65.39       75.17     11.18 o 
   4   5  12        2.32       29.81     24.15 o 
   5   5  12       67.86       35.46     26.21 o 
   6   5  12       67.96       69.89     28.78 o 
   7   5  12      134.03      115.11     30.83 o 
   8   5  12       73.84      112.55     31.86 o 
 -15   6  12       35.28       50.88     27.75 o 
 -14   6  12       55.09       53.04     17.19 o 
 -13   6  12      148.76      198.88     19.50 o 
 -12   6  12       78.31      127.83     22.10 o 
 -11   6  12        8.92       25.97     14.05 o 
 -10   6  12      727.10      795.18     54.47 o 
  -9   6  12        3.31        4.65     12.58 o 
  -8   6  12       35.83       44.50     10.57 o 
  -7   6  12      422.53      458.30     17.08 o 
  -6   6  12        4.48        2.36     10.40 o 
  -5   6  12       11.82        4.93      7.97 o 
  -4   6  12       85.00      104.14     11.54 o 
  -3   6  12      388.36      364.00     17.02 o 
  -2   6  12      282.35      306.93     15.68 o 
  -1   6  12        0.45       -0.26      9.45 o 
   0   6  12      286.19      317.79     20.81 o 
   1   6  12       65.93       59.48     14.57 o 
   2   6  12      139.00      133.99     17.63 o 
   3   6  12      110.02       84.16     16.19 o 
   4   6  12       19.79       32.96     15.17 o 
   5   6  12       93.87      106.02     25.70 o 
   6   6  12        6.18       11.39     16.17 o 
   7   6  12       34.54       38.26     17.66 o 
 -13   7  12       57.81       48.82     23.64 o 
 -12   7  12       63.90       31.01     15.21 o 
 -11   7  12       43.08       31.54     14.69 o 
 -10   7  12        0.18      -14.90     14.90 o 
  -9   7  12       84.98       69.90     17.47 o 
  -8   7  12        1.15        1.39     10.78 o 
  -7   7  12       81.95       88.19     11.63 o 
  -6   7  12       99.83      107.60     11.85 o 
  -5   7  12       24.52       23.01     12.50 o 
  -4   7  12       79.09       87.09     14.48 o 
  -3   7  12        2.48      -12.58     12.58 o 
  -2   7  12      410.72      444.80     24.29 o 
  -1   7  12       38.62       55.15     14.57 o 
   0   7  12       14.26       17.18     13.57 o 
   1   7  12       15.65       17.51     14.57 o 
   2   7  12      130.42      119.06     18.13 o 
   3   7  12       11.99        0.83     15.56 o 
   4   7  12       14.61       29.57     16.66 o 
   5   7  12       28.47       21.07     21.58 o 
  -9   8  12       17.65        6.64     14.41 o 
  -8   8  12        0.14       13.36     20.56 o 
  -7   8  12       18.93       24.15     20.04 o 
  -6   8  12       91.83       97.13     22.10 o 
  -5   8  12       10.09       14.90     18.50 o 
  -4   8  12       10.22       15.42     19.53 o 
  -3   8  12        1.38       -8.22     18.50 o 
  -2   8  12        1.56       28.26     20.04 o 
  -1   8  12       54.99       63.72     21.58 o 
   0   8  12       25.49       23.82     20.56 o 
   1   8  12       75.88      110.25     30.83 o 
 -18   1  13       89.36       98.75     15.81 o 
 -17   1  13      290.00      280.55     19.74 o 
 -16   1  13      334.60      342.85     20.17 o 
 -15   1  13      382.75      397.07     26.36 o 
 -14   1  13      449.85      471.99     22.39 o 
 -13   1  13       80.09       93.00     17.24 o 
 -12   1  13      270.02      213.73     19.74 o 
 -11   1  13       13.08        4.88     14.17 o 
 -10   1  13       31.73        2.24     11.61 o 
  -9   1  13       18.85       34.03     12.50 o 
  -8   1  13        3.78       11.05     11.63 o 
  -7   1  13        2.94        2.40     12.53 o 
  -6   1  13      365.00      352.06     21.80 o 
  -5   1  13      320.53      335.05     20.34 o 
  -4   1  13       12.61       23.17     11.84 o 
  -3   1  13     1605.22     1588.59     57.41 o 
  -2   1  13      453.77      439.47     24.16 o 
  -1   1  13      289.18      255.70     18.52 o 
   0   1  13      415.44      419.96     22.86 o 
   1   1  13       57.07       65.23     12.53 o 
   2   1  13      198.01      267.58     35.46 o 
   3   1  13       37.53       18.24     13.79 o 
   4   1  13       10.60       -0.86     13.23 o 
   5   1  13       79.12      100.15     15.78 o 
   6   1  13       15.50       22.74     16.19 o 
   7   1  13       64.03       48.66     21.33 o 
   8   1  13        0.36       21.71     16.89 o 
   9   1  13        0.72       -3.67     17.22 o 
 -18   2  13        3.67      -17.07     17.07 o 
 -17   2  13       25.21       21.44     13.55 o 
 -16   2  13        0.95       -6.23     12.14 o 
 -15   2  13      131.73      160.33     15.81 o 
 -14   2  13      153.78      175.08     15.62 o 
 -13   2  13      352.91      371.19     19.61 o 
 -12   2  13      323.19      332.83     30.36 o 
 -11   2  13      327.41      309.16     24.15 o 
 -10   2  13     1327.32     1260.30     65.94 o 
  -9   2  13      987.49      948.32     44.71 o 
  -8   2  13     1068.55     1057.28     42.51 o 
  -7   2  13       94.93      104.03     22.10 o 
  -6   2  13       10.25        0.64     10.72 o 
  -5   2  13      885.15      817.18     35.42 o 
  -4   2  13      373.78      372.38     21.43 o 
  -3   2  13        7.02        1.76     11.81 o 
  -2   2  13        3.93        2.20     11.98 o 
  -1   2  13       12.49       35.41     15.16 o 
   0   2  13      101.61       84.00     13.59 o 
   1   2  13       38.43       47.41     13.26 o 
   2   2  13       32.35       23.57     12.59 o 
   3   2  13      284.77      322.98     21.36 o 
   4   2  13      110.90       99.50     15.51 o 
   5   2  13      111.87      125.26     18.00 o 
   6   2  13      154.20      191.01     21.58 o 
   7   2  13        1.58       -0.66     16.53 o 
   8   2  13      358.42      422.13     29.53 o 
   9   2  13      113.42      103.96     21.56 o 
 -17   3  13        7.85      -18.31     26.72 o 
 -16   3  13      103.22      103.79     27.37 o 
 -15   3  13      147.26      171.08     16.03 o 
 -14   3  13        0.75       -0.81     13.64 o 
 -13   3  13       95.01       86.26     13.44 o 
 -12   3  13        0.44       -4.57     11.52 o 
 -11   3  13        1.35        4.45     15.59 o 
 -10   3  13        8.44       11.28     10.95 o 
  -9   3  13       40.10       28.07     16.52 o 
  -8   3  13        0.14      -11.87     11.87 o 
  -7   3  13      119.51      123.37     14.52 o 
  -6   3  13      638.68      609.20     36.74 o 
  -5   3  13      473.17      440.21     24.16 o 
  -4   3  13      247.87      220.03     17.79 o 
  -3   3  13      521.31      488.75     25.80 o 
  -2   3  13       14.46       12.33     11.63 o 
  -1   3  13       28.71       44.68     12.70 o 
   0   3  13        1.20        2.14     12.87 o 
   1   3  13        0.24        9.99     13.02 o 
   2   3  13       99.53       97.80     14.82 o 
   3   3  13       12.95        1.41     15.67 o 
   4   3  13       60.31       61.21     12.14 o 
   5   3  13        9.43       19.42     14.41 o 
   6   3  13        1.76       -1.02     27.75 o 
   7   3  13        3.43       14.94     16.92 o 
   8   3  13       20.54        8.23     22.61 o 
 -16   4  13       51.46       67.32     28.78 o 
 -15   4  13        3.24       -2.96     12.73 o 
 -14   4  13       23.15       -0.92     12.73 o 
 -13   4  13      182.55      227.20     16.72 o 
 -12   4  13        2.09        0.70     11.72 o 
 -11   4  13      599.15      594.79     27.93 o 
 -10   4  13       19.68       12.91     11.22 o 
  -9   4  13       64.49       69.76     12.75 o 
  -8   4  13      405.36      455.19     36.67 o 
  -7   4  13       83.67      102.42     11.63 o 
  -6   4  13      380.52      396.63     25.18 o 
  -5   4  13       65.77       86.80     22.35 o 
  -4   4  13        3.25      -11.41     11.41 o 
  -3   4  13       20.96       23.00     16.19 o 
  -2   4  13       71.95       68.15     13.45 o 
  -1   4  13       45.65       49.92     15.42 o 
   0   4  13       42.99       64.72     14.65 o 
   1   4  13       45.48       46.35     13.59 o 
   2   4  13       16.13       15.76     14.12 o 
   3   4  13        5.46        5.25     13.90 o 
   4   4  13      166.17      225.32     20.74 o 
   5   4  13       51.67       48.37     18.76 o 
   6   4  13       19.74       16.98     15.78 o 
   7   4  13      204.39      224.06     35.97 o 
 -15   5  13      158.52      171.13     29.81 o 
 -14   5  13      234.63      292.37     23.18 o 
 -13   5  13      102.60      110.61     21.58 o 
 -12   5  13       31.33       54.38     16.21 o 
 -11   5  13       89.45       83.40     13.04 o 
 -10   5  13       14.53       20.69     11.42 o 
  -9   5  13        5.06        7.27     10.48 o 
  -8   5  13       66.52       71.47     11.97 o 
  -7   5  13       15.58       14.06     10.43 o 
  -6   5  13        8.09       22.56     10.13 o 
  -5   5  13      794.10      819.41    109.98 o 
  -4   5  13       31.86       33.08     13.99 o 
  -3   5  13       56.38       53.51     24.15 o 
  -2   5  13      967.31     1016.67     43.42 o 
  -1   5  13      134.06      142.75     16.82 o 
   0   5  13      129.23      154.44     17.19 o 
   1   5  13      248.32      268.73     20.17 o 
   2   5  13       22.01      -13.39     13.39 o 
   3   5  13        5.41       19.01     24.67 o 
   4   5  13      121.77      152.63     31.35 o 
   5   5  13        1.34       57.04     28.26 o 
   6   5  13       74.81       33.40     29.29 o 
 -13   6  13        7.56        6.64     14.94 o 
 -12   6  13       29.16       12.66     15.51 o 
 -11   6  13       49.40       35.48     14.71 o 
 -10   6  13        4.75      -13.34     13.34 o 
  -9   6  13       41.58       25.70     13.81 o 
  -8   6  13      127.74      124.92     13.04 o 
  -7   6  13        1.54       12.69     10.61 o 
  -6   6  13       13.87        5.09     14.91 o 
  -5   6  13      201.72      192.44     18.16 o 
  -4   6  13        1.81       16.34     14.16 o 
  -3   6  13       50.97       46.77     17.99 o 
  -2   6  13        1.49       -3.04     13.17 o 
  -1   6  13      278.45      317.08     31.35 o 
   0   6  13      125.60      146.98     28.26 o 
   1   6  13       22.43       34.95     25.18 o 
   2   6  13       81.63      130.53     29.29 o 
   3   6  13       78.43      109.46     27.24 o 
   4   6  13      334.31      272.37     37.00 o 
 -10   7  13       14.65        7.05     15.06 o 
  -9   7  13       16.17       24.49     14.85 o 
  -8   7  13       17.58       29.05     14.52 o 
  -7   7  13       50.70       54.47     22.10 o 
  -6   7  13      374.13      455.83     36.49 o 
  -5   7  13       59.57       62.70     21.58 o 
  -4   7  13        3.53       23.64     20.56 o 
  -3   7  13      215.37      252.84     28.78 o 
  -2   7  13       59.07       40.08     24.15 o 
  -1   7  13       18.35       20.04     25.18 o 
   0   7  13       67.32       91.99     27.75 o 
   1   7  13       17.99       30.83     25.70 o 
   2   7  13       29.01       33.92     26.72 o 
 -17   0  14       21.11        1.03     27.75 o 
 -16   0  14       59.06       13.36     24.15 o 
 -15   0  14        3.79       20.04     23.13 o 
 -14   0  14      136.80      198.88     28.78 o 
 -13   0  14      138.66      124.37     27.24 o 
 -12   0  14      119.17      175.24     25.70 o 
 -11   0  14      329.10      360.25     32.89 o 
 -10   0  14       11.96      -12.33     20.04 o 
  -9   0  14     2648.78     2598.82    127.45 o 
  -8   0  14     1543.38     1526.30     81.20 o 
  -7   0  14       65.08       24.67     20.56 o 
  -6   0  14      640.66      601.27     41.63 o 
  -5   0  14      116.13      118.20     22.10 o 
  -4   0  14      253.16      282.13     28.78 o 
  -3   0  14      869.96      809.91     51.39 o 
  -2   0  14        9.50       -5.14     16.96 o 
  -1   0  14        7.12        5.65     19.53 o 
   0   0  14       10.56       16.96     17.47 o 
   1   0  14       40.40       61.67     20.56 o 
   2   0  14      348.49      403.93     34.43 o 
   3   0  14       65.10       51.90     22.61 o 
   4   0  14       53.92       68.86     23.64 o 
   5   0  14        9.51       10.28     20.04 o 
   7   0  14        1.80       42.14     26.72 o 
   8   0  14        3.72        2.57     23.64 o 
 -17   1  14        8.13       11.24     22.61 o 
 -16   1  14       22.88       38.09     18.22 o 
 -15   1  14      791.79      711.88     60.90 o 
 -14   1  14       94.18       94.84     17.62 o 
 -13   1  14       21.36       29.32     21.33 o 
 -12   1  14      427.51      385.73     24.53 o 
 -11   1  14       25.36        9.23     13.62 o 
 -10   1  14       40.53       17.58     15.08 o 
  -9   1  14       70.48       80.68     19.27 o 
  -8   1  14        5.25       -2.57     13.02 o 
  -7   1  14        0.25       -4.47     13.62 o 
  -6   1  14        1.09       15.33     12.17 o 
  -5   1  14       52.87       66.49     22.35 o 
  -4   1  14       45.60       56.46     13.59 o 
  -3   1  14      359.84      413.61     23.95 o 
  -2   1  14      486.00      411.47     24.53 o 
  -1   1  14        6.86      -12.34     12.34 o 
   0   1  14      357.71      390.96     22.86 o 
   1   1  14        1.39        5.45     12.70 o 
   2   1  14      176.86      215.62     38.54 o 
   3   1  14      565.58      599.07     47.02 o 
   4   1  14       90.80      120.76     18.35 o 
   5   1  14       18.48      -10.21     15.67 o 
   6   1  14        1.57      -15.12     16.96 o 
   7   1  14       32.91       17.02     18.13 o 
 -17   2  14       81.88       61.39     31.86 o 
 -16   2  14       69.27       80.56     15.15 o 
 -15   2  14       21.42       24.84     13.22 o 
 -14   2  14       31.96       36.57     12.84 o 
 -13   2  14      134.29      155.42     15.91 o 
 -12   2  14        0.96        8.29     15.05 o 
 -11   2  14      110.60      107.83     18.76 o 
 -10   2  14       44.11       65.26     20.04 o 
  -9   2  14       88.52       93.49     16.02 o 
  -8   2  14       83.34       88.07     15.42 o 
  -7   2  14      380.61      392.81     24.34 o 
  -6   2  14      149.69      142.14     19.53 o 
  -5   2  14     1065.01     1004.50     41.58 o 
  -4   2  14       59.56       83.25     26.47 o 
  -3   2  14       15.58       18.24     30.06 o 
  -2   2  14       36.01       40.98     13.96 o 
  -1   2  14       19.33       12.60     19.27 o 
   0   2  14       21.90       48.81     32.38 o 
   1   2  14        9.06       12.50     13.99 o 
   2   2  14       51.28       68.61     15.51 o 
   3   2  14        1.33       -7.53     14.32 o 
   4   2  14        0.54      -14.16     14.16 o 
   5   2  14       50.39       64.71     20.56 o 
   6   2  14       30.43       41.56     17.49 o 
   7   2  14       64.68       91.09     19.25 o 
 -16   3  14      479.03      435.94     29.04 o 
 -15   3  14       56.04       53.43     14.57 o 
 -14   3  14      526.30      523.76     32.97 o 
 -13   3  14      368.37      376.91     31.79 o 
 -12   3  14        5.11        4.89     11.77 o 
 -11   3  14      931.86      918.39     39.96 o 
 -10   3  14       45.76       53.60     11.95 o 
  -9   3  14      104.46       98.83     16.14 o 
  -8   3  14       56.95       44.72     14.48 o 
  -7   3  14        9.02       11.04     13.75 o 
  -6   3  14       20.91        9.94     13.54 o 
  -5   3  14       60.53       69.62     15.08 o 
  -4   3  14      119.81      117.42     15.88 o 
  -3   3  14       64.90       86.40     14.89 o 
  -2   3  14       35.20       34.69     14.54 o 
  -1   3  14      521.57      518.06     34.95 o 
   0   3  14       38.53       13.53     22.10 o 
   1   3  14      437.94      512.19     28.34 o 
   2   3  14      127.43      148.29     18.50 o 
   3   3  14        1.48       10.67     14.63 o 
   4   3  14      134.65      180.99     20.61 o 
   5   3  14       15.85       28.66     21.07 o 
   6   3  14       24.20       38.49     17.66 o 
 -15   4  14        0.18      -26.72     26.72 o 
 -14   4  14        1.18       18.67     14.58 o 
 -13   4  14      141.73      195.39     24.13 o 
 -12   4  14       94.90      112.39     14.43 o 
 -11   4  14        2.44       -2.37     19.06 o 
 -10   4  14      190.59      204.08     21.55 o 
  -9   4  14       46.68       69.23     11.93 o 
  -8   4  14      667.53      601.01     31.59 o 
  -7   4  14      282.43      346.55     23.22 o 
  -6   4  14       10.34        8.02     14.35 o 
  -5   4  14       98.49       62.37     15.61 o 
  -4   4  14      561.19      574.40     29.80 o 
  -3   4  14        3.11       -5.39     12.90 o 
  -2   4  14      246.74      272.14     21.20 o 
  -1   4  14      152.60      142.52     17.92 o 
   0   4  14        8.74        7.25     17.47 o 
   1   4  14       82.16       99.22     16.89 o 
   2   4  14       34.43       34.44     14.92 o 
   3   4  14       14.62       15.27     14.92 o 
   4   4  14       66.84       36.81     17.16 o 
   5   4  14      153.13      133.08     23.90 o 
 -13   5  14       33.87       19.46     21.58 o 
 -12   5  14        7.99      -12.60     12.60 o 
 -11   5  14        5.72        5.33     12.60 o 
 -10   5  14        1.47       16.25     12.82 o 
  -9   5  14        1.35        3.94     11.88 o 
  -8   5  14       15.57       18.37     11.47 o 
  -7   5  14       84.77       79.77     12.25 o 
  -6   5  14       51.70       53.08     15.80 o 
  -5   5  14       25.24       35.11     15.08 o 
  -4   5  14      125.84      138.87     17.26 o 
  -3   5  14      126.07      147.44     25.44 o 
  -2   5  14      118.32      116.74     16.70 o 
  -1   5  14        8.58       13.19     13.79 o 
   0   5  14      123.44      147.49     17.73 o 
   1   5  14        1.70        2.39     11.78 o 
   2   5  14       87.98       86.34     25.70 o 
   3   5  14       60.12       82.74     29.29 o 
   4   5  14      162.53      185.01     34.43 o 
 -11   6  14      170.09      175.68     21.07 o 
 -10   6  14        2.90       -4.17     16.70 o 
  -9   6  14       31.70       39.18     16.70 o 
  -8   6  14       87.97      110.18     14.16 o 
  -7   6  14        1.49       -1.65     11.33 o 
  -6   6  14      386.04      424.30     26.16 o 
  -5   6  14      176.16      221.26     43.68 o 
  -4   6  14       14.63        1.64     14.71 o 
  -3   6  14       29.44       60.74     37.77 o 
  -2   6  14       11.82       24.88     15.36 o 
  -1   6  14       51.92       39.06     23.13 o 
   0   6  14       28.64       19.53     25.18 o 
   1   6  14       59.69       63.21     24.67 o 
  -6   7  14      102.14       62.70     26.21 o 
  -4   7  14        2.59       21.07     23.64 o 
 -15   1  15      213.60      242.01     32.89 o 
 -14   1  15      411.82      422.11     29.07 o 
 -13   1  15      183.03      203.17     27.24 o 
 -12   1  15       81.55       73.77     17.26 o 
 -11   1  15      320.42      353.17     25.04 o 
 -10   1  15      161.72      146.70     19.05 o 
  -9   1  15       17.85       15.00     15.00 o 
  -8   1  15      219.63      231.12     35.72 o 
  -7   1  15       19.32       15.86     14.12 o 
  -6   1  15        6.59       17.30     15.16 o 
  -5   1  15        3.40       14.16     18.50 o 
  -4   1  15       74.66      119.55     36.23 o 
  -3   1  15        7.77       -0.09     13.68 o 
  -2   1  15       82.10       73.76     15.80 o 
  -1   1  15       75.95       85.22     15.94 o 
   0   1  15       10.48       10.03     13.90 o 
   1   1  15      133.84      156.90     17.40 o 
   2   1  15       12.27        7.82     15.67 o 
   3   1  15      551.60      576.83     47.79 o 
   4   1  15       46.27       18.14     16.39 o 
   5   1  15        1.24        8.11     14.28 o 
 -15   2  15       73.16       17.98     19.22 o 
 -14   2  15        0.43        1.28     18.17 o 
 -13   2  15        9.91       21.40     16.87 o 
 -12   2  15       85.07      116.78     19.58 o 
 -11   2  15      132.97      168.35     20.70 o 
 -10   2  15       68.71       72.89     17.79 o 
  -9   2  15      439.75      432.33     43.94 o 
  -8   2  15      564.99      579.74     46.77 o 
  -7   2  15      166.96      183.10     19.01 o 
  -6   2  15      437.71      425.47     26.34 o 
  -5   2  15      227.92      261.62     20.31 o 
  -4   2  15       14.42       15.80     23.13 o 
  -3   2  15      654.49      667.23     37.52 o 
  -2   2  15      133.03      146.70     17.26 o 
  -1   2  15        1.72       16.70     15.08 o 
   0   2  15       12.52        2.05     25.70 o 
   1   2  15       31.09       24.15     23.13 o 
   2   2  15        0.29       -3.75     18.76 o 
   3   2  15      101.53      128.38     18.52 o 
   4   2  15        0.48       -5.62     22.35 o 
   5   2  15       21.32        0.78     18.00 o 
 -14   3  15       32.34       40.49     18.69 o 
 -13   3  15       68.37       65.37     13.92 o 
 -12   3  15        0.71      -12.29     16.53 o 
 -11   3  15        0.64        8.03     21.07 o 
 -10   3  15        6.97        5.86     15.98 o 
  -9   3  15      158.74      180.69     26.98 o 
  -8   3  15        1.03       23.91     19.79 o 
  -7   3  15        7.28       10.59     14.35 o 
  -6   3  15       67.48       86.71     18.50 o 
  -5   3  15       50.13       47.27     18.76 o 
  -4   3  15       40.71       28.90     13.96 o 
  -3   3  15       17.71       52.00     15.36 o 
  -2   3  15       37.73       32.51     15.61 o 
  -1   3  15       17.33       27.48     14.69 o 
   0   3  15        0.32       23.92     28.01 o 
   1   3  15        6.60        6.60     15.73 o 
   2   3  15        2.91       -7.00     15.42 o 
   3   3  15      264.06      295.00     23.34 o 
   4   3  15       40.21       36.71     17.78 o 
 -13   4  15        3.34       -2.33     17.60 o 
 -12   4  15      207.67      238.17     27.20 o 
 -11   4  15        0.66       20.23     12.76 o 
 -10   4  15      225.40      237.58     26.98 o 
  -9   4  15       39.73       16.97     15.65 o 
  -8   4  15        3.34       -4.79     17.22 o 
  -7   4  15      131.11      204.25     69.12 o 
  -6   4  15       21.63       43.94     16.72 o 
  -5   4  15       83.42      102.90     17.07 o 
  -4   4  15      228.77      285.43     21.44 o 
  -3   4  15        5.47        8.55     14.85 o 
  -2   4  15        1.58       -1.13     16.70 o 
  -1   4  15       79.96       80.18     17.07 o 
   0   4  15        1.96        2.25     15.08 o 
   1   4  15       61.03       93.21     16.87 o 
   2   4  15        0.06       15.98     23.64 o 
   3   4  15       74.38       79.46     19.00 o 
 -11   5  15      426.56      446.19     23.09 o 
 -10   5  15      306.33      363.85     20.64 o 
  -9   5  15       26.36       35.41     19.27 o 
  -8   5  15       12.78       31.11     16.09 o 
  -7   5  15       61.64       75.04     17.81 o 
  -6   5  15       91.28      109.85     18.53 o 
  -5   5  15       53.58       45.22     16.72 o 
  -4   5  15       87.76      103.24     18.65 o 
  -3   5  15       85.00      112.80     18.33 o 
  -2   5  15       28.33       51.66     16.87 o 
  -1   5  15       82.90       86.74     18.28 o 
   0   5  15       16.18        7.77     16.09 o 
   1   5  15        5.70      -12.85     20.56 o 
  -5   6  15        6.62       31.86     24.41 o 
 -14   0  16      238.51      167.53     32.38 o 
 -13   0  16        4.16      -22.10     22.10 o 
 -12   0  16        5.21      -12.85     25.18 o 
 -11   0  16        4.06       15.42     25.18 o 
 -10   0  16       80.72       21.07     25.18 o 
  -9   0  16       52.11       27.24     23.64 o 
  -8   0  16       54.65       78.11     25.18 o 
  -7   0  16      276.86      223.03     28.26 o 
  -6   0  16       36.09       67.32     22.10 o 
  -5   0  16      825.64      910.64     57.56 o 
  -4   0  16       34.90       28.78     24.15 o 
  -3   0  16      192.65      220.98     29.29 o 
  -2   0  16      403.09      366.41     36.49 o 
  -1   0  16        1.86       17.47     22.61 o 
   0   0  16      224.01      317.08     31.86 o 
   1   0  16        2.90       13.88     20.04 o 
   2   0  16      374.81      376.18     38.54 o 
   3   0  16      258.38      315.02     36.49 o 
 -13   1  16       91.08       83.00     20.70 o 
 -12   1  16      117.54      125.94     19.62 o 
 -11   1  16       49.55       35.88     37.77 o 
 -10   1  16       38.04       12.67     18.76 o 
  -9   1  16      409.25      412.78     27.42 o 
  -8   1  16       27.90        7.84     15.25 o 
  -7   1  16        6.85      -15.42     16.96 o 
  -6   1  16      170.83      193.62     20.53 o 
  -5   1  16        9.18       12.89     15.42 o 
  -4   1  16       85.40       85.54     18.52 o 
  -3   1  16       37.82       57.52     28.52 o 
  -2   1  16       56.68       37.50     16.87 o 
  -1   1  16       31.19       38.54     16.72 o 
   0   1  16       20.89       27.75     16.35 o 
   1   1  16       33.78       52.28     25.70 o 
   2   1  16       27.70       35.29     39.57 o 
 -13   2  16       25.95       37.08     17.62 o 
 -12   2  16       29.83       -3.67     17.79 o 
 -11   2  16       73.36       78.14     31.35 o 
 -10   2  16       40.64       55.05     19.79 o 
  -9   2  16      200.33      168.45     21.44 o 
  -8   2  16      166.63      169.15     20.31 o 
  -7   2  16       94.00       97.70     26.21 o 
  -6   2  16       69.46       93.06     18.49 o 
  -5   2  16      107.65      140.49     34.69 o 
  -4   2  16      207.65      240.10     22.10 o 
  -3   2  16        4.16       11.82     16.35 o 
  -2   2  16        0.21        2.83     15.99 o 
  -1   2  16       91.25      105.00     17.96 o 
   0   2  16       26.73       45.01     37.00 o 
   1   2  16       53.10       42.84     17.47 o 
   2   2  16      121.55      147.78     19.80 o 
 -12   3  16       84.65      106.89     26.72 o 
 -11   3  16       76.02       52.91     18.71 o 
 -10   3  16      562.23      592.03     92.76 o 
  -9   3  16       25.89       41.16     17.49 o 
  -8   3  16      113.34      124.85     19.58 o 
  -7   3  16       79.63       60.57     27.49 o 
  -6   3  16        0.63        5.79     16.46 o 
  -5   3  16       21.67        5.48     14.41 o 
  -4   3  16        1.49        2.58     16.17 o 
  -3   3  16      130.02      189.24     20.89 o 
  -2   3  16        2.84      -15.93     22.10 o 
  -1   3  16       36.09       60.00     17.92 o 
   0   3  16       70.47       80.68     16.98 o 
   1   3  16       18.47       26.37     16.70 o 
  -9   4  16        0.89       -7.85     16.24 o 
  -8   4  16        6.34       23.86     16.67 o 
  -7   4  16       36.66       32.64     17.76 o 
  -6   4  16      175.94      178.55     20.05 o 
  -5   4  16        2.17       11.11     16.82 o 
  -4   4  16      216.14      280.51     22.89 o 
  -3   4  16       90.89      109.50     19.24 o 
  -2   4  16        3.36      -15.85     27.24 o 
  -1   4  16      201.00      185.53     22.02 o 
 -10   1  17       30.79       47.18     18.89 o 
  -9   1  17      235.34      256.34     48.56 o 
  -8   1  17       32.17       44.58     16.34 o 
  -7   1  17       45.49       51.43     18.65 o 
  -6   1  17       79.79      123.47     20.51 o 
  -5   1  17      106.68      132.62     20.11 o 
  -4   1  17        2.96       -8.17     16.46 o 
  -3   1  17       30.44       31.13     16.14 o 
  -2   1  17       26.59       34.90     16.70 o 
  -8   2  17        1.15      -10.60     16.70 o 
  -7   2  17       43.33       56.72     19.32 o 
  -6   2  17        1.45        5.57     34.69 o 
  -5   2  17       22.51       38.55     18.69 o 
  -4   2  17      378.56      382.61     44.20 o 
  -3   2  17       92.39       81.63     18.76 o 
                                                 
